# Supplementary material for: Transcriptome profiling of the dynamic life cycle of the scypohozoan jellyfish Aurelia aurita
Source: BMC Genomics. 2015 Feb 14;16(1):74. doi: 10.1186/s12864-015-1320-z (PMC4334923; doi:10.1186/s12864-015-1320-z)
Supplement: Additional file 4: — Comparison of transcriptomes in Aurelia aurita strains. Comparison of the Aurelia RS strain (red) and the published Aurelia Roscoff (R) strain [13] transcriptomes. (A) Full transcriptome (B) Reduced transcriptome set. Sequence homology (%) in the two strains is indicated according to their color code. [file 12864_2015_1320_MOESM4_ESM.zip]

Archive with 1 entries (1 files):
- 6073245671439183_add4.bmp
