# Supplementary material for: Transcriptome profiling of the dynamic life cycle of the scypohozoan jellyfish Aurelia aurita
Source: BMC Genomics. 2015 Feb 14;16(1):74. doi: 10.1186/s12864-015-1320-z (PMC4334923; doi:10.1186/s12864-015-1320-z)
Supplement: Additional file 6: — Data matrix of reduced transcriptome set. The expression count data, cluster mapping, and annotated results. [file 12864_2015_1320_MOESM6_ESM.xlsx]

## Sheet: Sheet1
Seq ID	Cluster No.	Cluster near centroid that were further analyzed-True	Top blast hit	Trinotate hit	Planula	Polyp	Early strobila	Advanced strobila	Epyhra	Medusa	Sequence length	Blast E-value Min	Top-Hit Species	GO Names
comp1000477_c0_seq1	6	TRUE	secreted protein	#N/A	0	0.19	1.57	0.67	0	0	320	2.5e-06	Ixodes scapularis
comp1005871_c0_seq1	6	TRUE	#N/A	#N/A	0	0	1.82	0.78	0	0.19	551
comp1007312_c0_seq1	6	TRUE	#N/A	#N/A	0.05	0.25	1.56	0.39	0	0	727
comp1007402_c0_seq1	9	TRUE	#N/A	#N/A	0.26	0.2	0.21	0.47	1.62	0	302
comp100883_c0_seq1	4	TRUE	#N/A	#N/A	0.37	2.24	2.05	2.32	0	0	215
comp102311_c0_seq1	9	FALSE	#N/A	#N/A	0	0	0.46	0.69	1.65	0.31	414
comp1030249_c0_seq1	9	FALSE	#N/A	#N/A	0	0	0	0.98	2.02	0	291
comp103036_c0_seq1	2	TRUE	#N/A	#N/A	1.66	0	0	0	0	0	312
comp1035981_c0_seq1	1	TRUE	#N/A	#N/A	0	1.7	0	0	0	0	460
comp1036068_c0_seq1	9	TRUE	#N/A	#N/A	0	0	0.31	0	1.92	0	204
comp1037775_c0_seq1	9	TRUE	#N/A	#N/A	0.15	0.11	0	0	1.78	0	549
comp1038743_c0_seq1	6	TRUE	#N/A	#N/A	0.09	0.68	1.71	0.49	0	0	441
comp1039166_c0_seq1	9	TRUE	#N/A	#N/A	0	0.33	0	0	2.68	0	365
comp103980_c0_seq1	5	FALSE	#N/A	#N/A	0.15	1.06	2.22	1.71	1.36	4.69	792
comp104174_c0_seq1	9	TRUE	latrophilin 3	n/a	0.17	0.13	0	0.46	2.32	0	464	1.8e-05	Ostreococcus lucimarinus CCE9901
comp1042099_c0_seq1	4	TRUE	#N/A	#N/A	0	1.77	1.06	0.15	0	0	475
comp1043526_c0_seq1	9	TRUE	#N/A	#N/A	0	0.24	0.26	0.29	1.59	0.42	246
comp1046485_c0_seq1	2	TRUE	#N/A	#N/A	1.76	0	0	0	0	0	250
comp104843_c0_seq1	4	TRUE	#N/A	#N/A	0	1.59	0.83	0.71	0	0	303
comp1049402_c0_seq1	2	TRUE	#N/A	#N/A	1.58	0	0	0	0	0	278
comp105222_c0_seq1	8	TRUE	#N/A	#N/A	0.17	0.26	1.91	2.17	0	0	230
comp105718_c0_seq1	2	TRUE	atp-dependent dna helicase	Q09811	2.25	0.18	0.06	0.14	0	0	1028	2.7e-24	Bacillus sp. 1NLA3E	hydrolase activity; cellular process
comp1058666_c0_seq1	8	TRUE	#N/A	#N/A	0	0	0	1.5	0	0	238
comp1060610_c0_seq1	1	TRUE	#N/A	#N/A	0	1.87	0	0	0	0	226
comp106624_c0_seq1	6	TRUE	novel ubiquitin-protein ligase	#N/A	0.04	0.32	1.99	0.91	0	0	945	0.00018	Branchiostoma floridae	ubiquitin-protein ligase activity; intracellular; cellular protein modification process
comp106778_c0_seq1	2	FALSE	#N/A	#N/A	7.86	0.89	1.55	1.05	2.89	1.26	203
comp1067880_c0_seq1	1	TRUE	#N/A	#N/A	0	1.64	0.21	0	0	0	293
comp107423_c0_seq1	2	TRUE	#N/A	n/a	2.01	0.16	0.33	0.09	0.38	0	773
comp107657_c0_seq1	2	TRUE	#N/A	n/a	1.88	0.46	0	0.18	0	0	1188
comp107718_c0_seq1	10	FALSE	#N/A	#N/A	0.65	0.78	2.04	1.39	1.91	0.92	308
comp108103_c0_seq1	9	TRUE	#N/A	#N/A	0.37	0	0.29	0.33	2.7	0	217
comp1083858_c0_seq1	9	TRUE	#N/A	#N/A	0.39	0	0	0	1.89	0	207
comp108464_c0_seq1	6	TRUE	#N/A	#N/A	0.07	0.11	1.64	0.93	0.18	0.38	535
comp108523_c0_seq1	1	TRUE	#N/A	#N/A	0.19	4.7	0	0	0	0	205
comp108523_c1_seq1	1	TRUE	#N/A	#N/A	0.15	1.79	0	0	0	0	269
comp109637_c0_seq1	5	TRUE	#N/A	#N/A	0	0	0	0	0	1.52	574
comp109822_c0_seq1	1	TRUE	#N/A	n/a	0.39	1.74	0.61	0.59	0	0.32	725
comp109833_c0_seq1	9	FALSE	#N/A	#N/A	0	0.34	0.88	0.4	1.93	0.22	355
comp109847_c0_seq1	1	TRUE	#N/A	#N/A	0.31	1.65	0.08	0.28	0	0.17	767
comp109980_c0_seq1	5	TRUE	#N/A	#N/A	0	0	0	0	0	5.52	362
comp109991_c0_seq1	6	TRUE	protein	n/a	0	1.11	1.98	0.7	0	0.06	922	8.6e-27	Nematostella vectensis	binding
comp110107_c0_seq1	2	TRUE	#N/A	#N/A	2.35	0	0	0	0	0	476
comp110181_c0_seq1	5	TRUE	#N/A	#N/A	0	0	0	0	0	1.7	362
comp1103348_c0_seq1	9	TRUE	rhamnose-binding lectin-like	G5EDW2	0	0	0.4	0	3.12	0	470	6.1e-07	Caenorhabditis brenneri
comp110361_c0_seq1	10	FALSE	#N/A	#N/A	0.88	0.38	1.77	0.89	1.53	0.4	319
comp110623_c0_seq1	9	TRUE	#N/A	n/a	0.07	0.11	0.22	0.76	2.42	0	566
comp110763_c0_seq1	5	FALSE	#N/A	#N/A	1.69	2.15	2.8	3.5	11.55	14.27	449
comp1107755_c0_seq1	9	TRUE	#N/A	#N/A	0	0	0	0	3.39	0	260
comp1110625_c0_seq1	9	TRUE	#N/A	#N/A	0.16	0	0	0	1.6	0	245
comp1111199_c0_seq1	9	TRUE	#N/A	#N/A	0	0	0	0.22	2.36	0	331
comp1111221_c0_seq1	9	TRUE	#N/A	#N/A	0	0	0.45	0	2.08	0	282
comp1114147_c0_seq1	9	TRUE	#N/A	#N/A	0.16	0	0	0	1.55	0.41	252
comp111552_c0_seq1	10	FALSE	#N/A	#N/A	0.26	0.19	0.4	1.37	1.57	1.15	312
comp111902_c0_seq1	9	TRUE	#N/A	#N/A	0.17	1.54	1.34	0.91	9.2	0	234
comp1121535_c0_seq1	9	FALSE	#N/A	#N/A	0.06	0.72	0	0	1.62	0	666
comp1122858_c0_seq1	9	TRUE	#N/A	#N/A	0	0	0	0.87	2.16	0	408
comp1124960_c0_seq1	1	TRUE	GF13899	Q9DER7	0.04	2.27	0	0	0	0	1009	2.1e-33	Drosophila ananassae
comp112695_c0_seq1	9	TRUE	#N/A	#N/A	0.39	0.35	0.49	0.56	1.73	0.3	510
comp112997_c0_seq1	10	FALSE	#N/A	#N/A	0.09	0.26	0.95	2.93	2.54	1.66	462
comp1130609_c0_seq1	9	TRUE	#N/A	#N/A	0	0	0	0	2.85	0	240
comp113182_c0_seq1	8	TRUE	#N/A	#N/A	0.08	0.47	0.73	2.07	0	0	518
comp1134444_c0_seq1	9	TRUE	#N/A	#N/A	0.15	0.22	0	0	2.15	0.19	273
comp113857_c0_seq1	8	TRUE	#N/A	#N/A	0	0.34	1.16	1.72	0.42	0.15	704
comp1138997_c0_seq1	9	FALSE	#N/A	#N/A	0	0	0.11	0.76	1.56	0	565
comp113920_c0_seq1	9	TRUE	#N/A	#N/A	0	0	0	0	1.94	0	252
comp114033_c0_seq1	9	TRUE	#N/A	#N/A	0.16	0.25	0	0.29	1.6	0.21	245
comp1140939_c0_seq1	9	TRUE	#N/A	#N/A	0	0	0	0	1.9	0.21	361
comp114470_c0_seq1	10	TRUE	#N/A	#N/A	0	0.26	1.33	1.21	2.07	0.43	236
comp114768_c0_seq1	9	FALSE	#N/A	#N/A	0	0.36	0	0	2.34	0.92	335
comp114818_c0_seq1	9	TRUE	l-rhamnose-binding lectin csl3	P22031	0	0	0	0	7.12	0	508	2.6e-09	Crassostrea gigas
comp115808_c0_seq1	6	TRUE	cg3560	Q5RC24	0	0.95	1.99	0.65	0.66	0	442	5.9e-31	Culicoides sonorensis	mitochondrial respiratory chain complex III assembly; determination of adult lifespan; ubiquinol-cytochrome-c reductase activity; response to reactive oxygen species; mitochondrial respiratory chain complex III; mitochondrial electron transport, ubiquinol to cytochrome c
comp116640_c0_seq1	9	TRUE	#N/A	#N/A	0.34	0.17	0.36	0.4	1.94	0	353
comp116995_c0_seq1	6	TRUE	#N/A	#N/A	0.1	0.16	1.97	0	0	0	382
comp117257_c0_seq1	10	TRUE	#N/A	#N/A	0	0	0.51	0.77	1.57	0	373
comp1172574_c0_seq1	9	TRUE	#N/A	#N/A	0	0.22	0.23	0.52	2.12	0	277
comp117391_c0_seq1	9	TRUE	#N/A	#N/A	0.44	0	0.23	0.26	1.8	0.38	272
comp117417_c0_seq1	5	TRUE	#N/A	n/a	0	0	0	0	0	6.31	836
comp117501_c0_seq1	5	FALSE	#N/A	#N/A	0	0.22	0.23	0	1.41	1.75	278
comp117505_c0_seq1	1	TRUE	40s ribosomal protein s29	#N/A	1428.15	4415.57	1707.08	1765.1	1255.82	1098.75	349	3.1e-28	Hydra magnipapillata	metal ion binding; structural constituent of ribosome; cytosolic small ribosomal subunit; translation
comp117523_c0_seq1	4	FALSE	#N/A	#N/A	136.86	1399.6	1031.56	1687.58	746.83	151.52	450
comp117531_c0_seq1	1	FALSE	60s acidic ribosomal protein p1-like	P05386	97.88	898.86	261.47	343.49	354.37	0.45	774	1.4e-30	Hydra magnipapillata	viral transcription; endocrine pancreas development; RNA binding; structural constituent of ribosome; translational elongation; protein binding; translational termination; cytosolic large ribosomal subunit
comp117531_c0_seq2	1	TRUE	60s acidic ribosomal protein p1-like	P05386	1539.54	3647.76	1758.32	1789.36	1377.62	1265.87	763	1.3e-30	Hydra magnipapillata	viral transcription; endocrine pancreas development; RNA binding; translational elongation; protein binding; translational termination; cytosolic large ribosomal subunit
comp117531_c1_seq1	10	FALSE	#N/A	n/a	1.57	4.04	8.8	7.04	7.14	0.96	507
comp117560_c0_seq1	4	FALSE	heat shock factor binding protein 1	#N/A	54.93	82.49	53.54	56.78	78.85	27.9	676	5.4e-21	Haliotis discus discus	wing disc development; host cell surface receptor binding; response to stress; viral envelope; viral envelope fusion with host membrane
comp117586_c0_seq1	5	FALSE	#N/A	#N/A	0.28	0	0	0	1.04	2.43	845
comp117605_c0_seq1	1	TRUE	protein	P00774	0.13	96.78	6.28	2.53	0.33	0.03	901	0	Aurelia aurita	proteolysis; serine-type endopeptidase activity
comp117605_c1_seq1	1	TRUE	60s ribosomal protein l38	P63174	659.06	1802.97	846.55	862.91	836.1	461.92	600	1e-20	Salmo salar	embryo development; ribosome; structural constituent of ribosome; translation
comp117676_c0_seq1	5	TRUE	#N/A	#N/A	0.16	0	0	0	0.4	2.5	246
comp117692_c0_seq1	2	TRUE	#N/A	#N/A	2.47	0	0	0	0	0	258
comp117705_c0_seq1	9	TRUE	#N/A	#N/A	0.13	0.19	0.6	0.23	1.57	0	312
comp117713_c0_seq1	5	FALSE	fibrillin 1	#N/A	65.15	10.9	159.79	442.53	149.67	725.73	232	2.4e-19	Branchiostoma floridae	extracellular matrix structural constituent; membrane; cell surface; cell adhesion; serine-type endopeptidase inhibitor activity; proteinaceous extracellular matrix; scavenger receptor activity; calcium ion binding; protein binding
comp117713_c0_seq2	5	FALSE	egf domain-containing protein	#N/A	2.42	0.52	33.04	150.02	47.21	199.83	232	1.4e-10	Branchiostoma floridae	extracellular matrix structural constituent; membrane; serine-type endopeptidase inhibitor activity; cell adhesion; carbohydrate binding; proteinaceous extracellular matrix; scavenger receptor activity; calcium ion binding
comp117742_c0_seq1	1	TRUE	sec61 beta subunit	#N/A	306.82	1636.66	534.11	515.9	707.31	298.23	475	1.6e-31	Hydra magnipapillata	ER-associated protein catabolic process; integral to membrane; protein import into nucleus, translocation; endoplasmic reticulum Sec complex; ribosome binding; retrograde protein transport, ER to cytosol; epidermal growth factor binding
comp117774_c0_seq1	1	TRUE	60s ribosomal protein l9-like	Q90YW0	759.07	2124.17	979.29	957.59	993.68	511.59	1343	3.1e-82	Hydra magnipapillata	viral transcription; endocrine pancreas development; cytosol; ribosome; nucleolus; rRNA binding; structural constituent of ribosome; translational elongation; translational termination
comp117781_c0_seq1	1	TRUE	60s ribosomal protein l6-like	Q6QMZ4	1921.7	4968.53	2210.79	2266.56	1822.57	1146.18	809	3.9e-84	Hydra magnipapillata	structural constituent of ribosome; ribosome; translation
comp117800_c0_seq1	1	FALSE	#N/A	#N/A	0	3.12	1.16	0.79	0	0	270
comp117802_c0_seq1	1	TRUE	ribosomal protein s15a	P62246	1402.34	4011.91	1830.89	1909.7	1490.52	974	481	6e-78	Hydra magnipapillata	viral transcription; response to virus; endocrine pancreas development; RNA binding; positive regulation of cell cycle; mitochondrion; brain development; structural constituent of ribosome; translational elongation; cytosolic small ribosomal subunit; protein binding; translational termination; positive regulation of cell proliferation; embryo development
comp117809_c0_seq1	9	FALSE	#N/A	#N/A	0	0	0.24	1.38	2.27	1.79	258
comp117820_c0_seq1	10	TRUE	#N/A	#N/A	0	0	0.71	5.13	4.45	0	264
comp117826_c0_seq1	2	TRUE	#N/A	#N/A	108.79	1.51	1.8	1.02	4.56	3.12	279
comp117865_c0_seq1	1	FALSE	mitochondrial import inner membrane translocase subunit tim13	Q6GPY0	131.43	532.81	198.38	183.27	257.15	97.32	515	1.3e-31	Trichoplax adhaerens	metal ion binding; protein import into mitochondrial inner membrane; mitochondrial inner membrane; mitochondrial intermembrane space protein transporter complex; transmembrane transport
comp117866_c0_seq1	10	FALSE	#N/A	#N/A	0.37	1.1	3.46	4.58	5.83	3.64	218
comp117890_c0_seq1	4	TRUE	ribosomal protein s26	Q9GT45	1157.27	4380.14	2388.22	2629.07	2239.88	1306.67	509	2e-49	Cicindela campestris	ribosome; structural constituent of ribosome; translation
comp117918_c0_seq1	10	FALSE	#N/A	#N/A	0.16	1.31	1	1.41	2.81	0	1010
comp117932_c0_seq1	10	TRUE	#N/A	#N/A	16.76	18.47	60.19	81.23	71.92	12.06	238
comp118007_c0_seq1	1	FALSE	#N/A	#N/A	1.18	2.58	0.83	0	1.29	0	303
comp118007_c1_seq1	5	TRUE	#N/A	#N/A	0.7	0.64	3.33	0.5	0	12.13	283
comp118015_c0_seq1	1	TRUE	predicted protein	n/a	0.07	1.9	0	0.13	0.17	0.18	570	0.00083	Nematostella vectensis
comp118017_c0_seq1	5	TRUE	#N/A	#N/A	0	0	0	0	0	2.4	267
comp118058_c0_seq1	8	TRUE	#N/A	#N/A	0.41	0	1.13	2.38	0	0	389
comp118063_c0_seq1	9	FALSE	#N/A	#N/A	0.27	0	0.28	1.72	3.25	0.06	450
comp118063_c0_seq2	9	TRUE	#N/A	#N/A	0.26	0	1.03	5.89	30.48	3.18	305
comp118085_c0_seq1	9	TRUE	#N/A	#N/A	0	0	0.27	0.31	1.69	0.22	232
comp118102_c0_seq1	10	TRUE	#N/A	#N/A	4.72	2.38	6.2	13.14	17.7	2.95	304
comp118103_c0_seq1	10	FALSE	atpase inhibitor mai- mitochondrial-like	Q5RFJ9	70.86	160.08	176.57	167.05	238.74	115.93	685	2.2e-24	Hydra magnipapillata	defense response to Gram-positive bacterium; enzyme inhibitor activity; mitochondrion; negative regulation of nucleotide metabolic process
comp118104_c0_seq1	5	TRUE	#N/A	n/a	0	0.06	0.13	0.14	0.1	5.34	993
comp118108_c0_seq1	9	TRUE	#N/A	#N/A	0	0	0	0	1.73	0.15	340
comp118139_c0_seq1	2	FALSE	#N/A	#N/A	14.97	0.95	3.96	7.3	11.55	3.97	381
comp118150_c0_seq1	10	FALSE	#N/A	#N/A	9.31	125.75	122.43	97.83	161.28	28.73	544
comp118194_c0_seq1	4	FALSE	#N/A	#N/A	8.07	179.14	111.04	60.35	142.41	0.24	318
comp118204_c0_seq1	1	TRUE	actin-related protein 2 3 complex subunit 4	P59999	98.88	295.07	110.26	102.68	78.27	82.37	881	5.7e-101	Nematostella vectensis	Arp2/3 protein complex; protein binding, bridging; actin filament binding; cell projection; cytoplasm; Arp2/3 complex-mediated actin nucleation
comp118218_c0_seq1	9	TRUE	#N/A	#N/A	0.48	12.04	4.36	10.11	519.63	10.28	1976	0	0	0
comp118232_c0_seq1	1	TRUE	atp-binding cassette sub-family f member 1	Q767L0	100.5	326.01	138.39	97.78	80.15	71.45	2409	0	Hydra magnipapillata	signal recognition particle binding; translational initiation; nucleoplasm; protein binding; GTP binding; GTP catabolic process; positive regulation of translation; ribosome binding; intracellular protein transport; nuclear envelope; translation factor activity, nucleic acid binding; polysomal ribosome; inflammatory response; signal recognition particle receptor complex; ATPase activity; GTPase a…
comp118330_c0_seq1	10	FALSE	#N/A	#N/A	30.87	96.65	137.07	145.41	196.39	108.9	628
comp118341_c0_seq1	8	TRUE	#N/A	#N/A	0	0	1.43	8.11	0	0	308
comp118405_c0_seq2	9	TRUE	#N/A	#N/A	0	0	0	0	1.72	0	228
comp118507_c0_seq1	5	TRUE	#N/A	#N/A	0.24	1.26	2.63	2.35	0	21.63	334
comp118511_c0_seq1	10	TRUE	#N/A	#N/A	0.15	2.1	3.65	4.15	4.17	0	258
comp118514_c0_seq1	10	FALSE	#N/A	#N/A	0	0.29	2.39	1.19	2.32	0	421
comp118522_c0_seq1	1	TRUE	riken cdna 1110008f13	Q9CQT9	63.81	203.99	44.36	31.61	37.52	22.03	1027	2.2e-23	Tribolium castaneum	mitochondrion
comp118589_c0_seq2	9	TRUE	#N/A	#N/A	0.16	0	0.26	0	1.61	0	243
comp1186780_c0_seq1	9	FALSE	#N/A	O95236	0.05	0.71	0.04	0.09	1.73	0.02	1525
comp118685_c1_seq1	10	TRUE	PREDICTED: hypothetical protein LOC100635933 [Amphimedon queenslandica]	n/a	46.61	77.99	119.19	144.18	266.84	54.43	427	2.6e-15	Amphimedon queenslandica
comp118691_c0_seq2	5	FALSE	#N/A	P41245	0	9.79	6.14	3.49	0	24.16	225
comp118710_c0_seq1	3	TRUE	#N/A	#N/A	6.96	2.82	2.67	3.34	4.16	8.5	235
comp118723_c0_seq1	5	TRUE	#N/A	#N/A	1.52	0.23	0	0.27	0.37	64.11	263
comp118747_c0_seq1	9	FALSE	#N/A	#N/A	3.9	29.2	20.55	32.18	43.02	34.97	266
comp1187597_c0_seq1	2	TRUE	#N/A	#N/A	1.51	0	0	0	0	0	397
comp118760_c0_seq1	5	TRUE	#N/A	#N/A	0.2	0	0.42	0.95	0.65	12.73	598
comp118817_c0_seq2	1	TRUE	#N/A	#N/A	0.06	1.63	0	0.1	0	0	703
comp118843_c0_seq1	2	TRUE	#N/A	#N/A	21.98	1.72	1.03	0.87	3.99	0.1	245
comp118854_c1_seq1	8	FALSE	#N/A	#N/A	2.32	2.41	2.51	4.15	3.2	2.8	275
comp118914_c0_seq1	5	TRUE	#N/A	n/a	0.36	10.03	2.74	1.56	0.53	78.39	1099
comp119046_c0_seq1	6	FALSE	#N/A	#N/A	2.29	0.41	3.3	1.45	1.16	0	591
comp119051_c0_seq1	5	TRUE	#N/A	#N/A	0	0	0	0	0	3.23	206
comp119093_c0_seq1	10	FALSE	#N/A	#N/A	0.12	0.38	1.37	1.56	1.22	0.64	321
comp119105_c0_seq1	10	TRUE	#N/A	#N/A	0.44	0	2.58	2.92	4.54	0.56	366
comp119118_c0_seq1	2	TRUE	#N/A	#N/A	13.61	0	0.29	0	0	0	214
comp11915_c0_seq1	9	TRUE	#N/A	n/a	0	0	0.2	0	1.89	0.08	310
comp119166_c0_seq1	10	TRUE	#N/A	#N/A	22.67	12.36	36.67	44.35	63.97	17.73	526
comp119176_c0_seq1	7	FALSE	#N/A	#N/A	1.81	1.54	0.71	0	1.11	0	352
comp119196_c0_seq1	2	FALSE	#N/A	#N/A	32.27	5.36	12.13	18.88	15.91	1.5	461
comp119205_c0_seq1	10	FALSE	#N/A	#N/A	1.25	11.12	8.1	10.94	13.29	0.18	287
comp119205_c0_seq2	2	FALSE	#N/A	#N/A	11.21	3.05	0	1.64	10.37	0	217
comp119255_c0_seq1	1	FALSE	#N/A	#N/A	5.63	22.69	10.27	10.08	10.3	6.03	361
comp119276_c0_seq1	10	FALSE	#N/A	#N/A	0.75	0.38	1.98	1.12	2.46	0.24	318
comp119363_c0_seq1	5	FALSE	protein	A6NMZ7	4.34	18.99	4.72	2.64	4.21	59.11	2860	6.3e-170	Hydra magnipapillata	protein binding; extracellular region; peptidase inhibitor activity
comp119402_c0_seq1	9	TRUE	#N/A	#N/A	0	0.53	0	0.95	3.46	0.91	226
comp119439_c0_seq1	6	TRUE	#N/A	#N/A	0.87	0.44	1.82	0.78	0	0	276
comp1194401_c0_seq1	9	TRUE	#N/A	#N/A	0	0	0	0	1.56	0	250
comp119452_c0_seq1	5	FALSE	#N/A	#N/A	0.83	1.76	0.53	0	0	2.68	239
comp119474_c0_seq1	4	TRUE	#N/A	#N/A	0.19	3.41	2.37	1.35	0.46	0	212
comp119519_c0_seq1	9	TRUE	#N/A	#N/A	0.34	0	0.53	0.6	1.64	0.32	238
comp119528_c0_seq1	5	FALSE	#N/A	#N/A	0.32	0	0.5	1.13	0.39	1.63	252
comp119563_c0_seq1	9	FALSE	#N/A	#N/A	1.43	0	0	0.85	1.56	0.41	251
comp119634_c0_seq1	5	TRUE	#N/A	#N/A	0.19	0	0	0	0	1.62	205
comp119649_c0_seq1	10	TRUE	#N/A	n/a	1.17	0.22	1.85	3.02	2.34	0.28	544
comp119749_c0_seq1	2	FALSE	#N/A	#N/A	1.53	0	0.54	0	0	0	365
comp119749_c0_seq2	2	FALSE	#N/A	#N/A	7.24	2.41	4.61	5.71	2.71	3.94	325
comp119819_c0_seq1	1	TRUE	#N/A	#N/A	2.67	17.29	3.01	3.41	0.94	0	209
comp119835_c0_seq1	4	FALSE	#N/A	#N/A	3.69	7.84	10.3	2.4	1.64	0	238
comp119841_c0_seq1	2	FALSE	#N/A	#N/A	43.08	7.99	12.51	4.57	13.43	1	437
comp119953_c0_seq1	1	FALSE	#N/A	#N/A	1.1	2.62	0.25	0.28	0	0	253
comp120142_c0_seq1	8	FALSE	#N/A	#N/A	1.54	0.42	1.33	2.51	0.34	0	284
comp120160_c0_seq1	9	FALSE	#N/A	#N/A	2.43	0.95	3.09	1.12	7.51	5.85	508
comp120177_c0_seq1	9	TRUE	#N/A	#N/A	0.76	0.23	0.24	1.63	5.23	0	262
comp120199_c0_seq1	6	TRUE	#N/A	#N/A	2.43	2.88	8.2	3.72	0	0	230
comp120343_c0_seq1	5	TRUE	#N/A	#N/A	0	0.16	0.17	2.11	0.53	46.29	372
comp1203582_c0_seq1	9	TRUE	#N/A	#N/A	0	0	0	0	1.89	0	259
comp120397_c0_seq1	1	FALSE	#N/A	#N/A	0.14	2.36	0.75	0.85	0.17	1.61	588
comp120430_c0_seq1	9	TRUE	#N/A	#N/A	0.75	0	0.3	0	3.69	0.73	212
comp120465_c0_seq1	2	TRUE	#N/A	#N/A	2.57	0	0.27	0	0	0	233
comp120543_c0_seq1	2	FALSE	fibrillin 1	#N/A	4.82	0.28	0.58	0.33	0	1.55	215	3.3e-24	Branchiostoma floridae	extracellular matrix structural constituent; serine-type endopeptidase inhibitor activity; carbohydrate binding; proteinaceous extracellular matrix; calcium ion binding
comp120545_c0_seq1	9	FALSE	gtp-binding protein di-ras2	Q95KD9	8.16	3.35	4.94	7.3	11.14	11.15	1818	3.3e-44	Hydra magnipapillata	GTP binding; small GTPase mediated signal transduction; intracellular; protein transport; GTPase activity; GTP catabolic process; membrane
comp120597_c1_seq1	10	TRUE	#N/A	#N/A	1.63	1.56	2.79	3.43	3.62	0	270
comp120613_c0_seq1	5	FALSE	predicted protein	n/a	0.14	13.73	0.68	2.51	1.5	21.47	1763	3.6e-69	Nematostella vectensis
comp120641_c0_seq1	1	FALSE	hypothetical protein BRAFLDRAFT_79590	n/a	0.16	2.68	0.45	0.72	1.43	2.31	988	8.6e-11	Branchiostoma floridae
comp120649_c0_seq1	7	FALSE	#N/A	#N/A	4.31	3.11	3.83	3.35	2.76	0.96	213
comp120687_c0_seq1	6	TRUE	#N/A	#N/A	1.47	2	7.19	6.05	2.17	0.19	271
comp120740_c0_seq1	9	TRUE	#N/A	#N/A	0	0.65	0.13	0.15	3.94	0.36	645
comp120811_c0_seq1	8	TRUE	#N/A	#N/A	1.14	0.86	3.59	4.51	2	0	490
comp120932_c0_seq1	6	TRUE	#N/A	#N/A	0.45	0.46	2.62	1.08	0	0.49	264
comp120959_c0_seq1	5	TRUE	#N/A	#N/A	0	0	0	0.18	0	1.86	399
comp120969_c0_seq1	9	FALSE	#N/A	#N/A	9.74	45.73	45.81	33.06	79.68	31.33	561
comp120971_c0_seq1	5	TRUE	plasminogen precursor	P12545	1.24	1.13	0.95	0.89	0.7	99.8	1122	1.1e-36	Branchiostoma floridae	platelet activation; extracellular matrix disassembly; serine-type endopeptidase activity; platelet alpha granule lumen; negative regulation of cell-cell adhesion mediated by cadherin; embryonic placenta development; extracellular space; apoptotic process; negative regulation of cell proliferation; negative regulation of fibrinolysis; protein domain specific binding; negative regulation of cell-s…
comp121008_c0_seq1	9	FALSE	#N/A	n/a	0.58	0.97	0.35	1.09	1.7	0.1	686
comp121008_c0_seq2	9	TRUE	#N/A	n/a	0	0	0.68	0.62	2.04	0.37	292
comp121013_c0_seq1	5	TRUE	#N/A	#N/A	0	0	0	0	0	2.01	702
comp121022_c0_seq1	1	TRUE	#N/A	#N/A	1.35	45.99	8.11	1.4	3.75	0.73	914
comp121039_c0_seq1	8	TRUE	#N/A	#N/A	0	0	0	1.63	0	0	263
comp121066_c0_seq1	2	TRUE	#N/A	n/a	347.86	6.98	2.22	1.01	2.49	3.91	707
comp121163_c0_seq1	9	TRUE	#N/A	#N/A	0	0	0	0	1.58	0	309
comp121181_c0_seq1	4	FALSE	#N/A	#N/A	1.81	2.09	2.52	0.95	0.26	0	374
comp121215_c0_seq1	8	FALSE	#N/A	#N/A	2.2	0.53	2.74	3.53	0.28	0	344
comp121278_c0_seq1	5	TRUE	#N/A	#N/A	0	0	0.1	0	0	7.86	639
comp121429_c0_seq1	9	TRUE	#N/A	#N/A	0.19	0	0	0	1.83	0.12	214
comp121431_c0_seq1	5	FALSE	#N/A	#N/A	0.87	0.65	0.46	0.26	3.19	3.25	276
comp121549_c0_seq1	8	FALSE	#N/A	#N/A	0	1.1	0.86	1.63	0	1.17	219
comp121561_c0_seq1	6	TRUE	#N/A	#N/A	0.18	0	1.95	1.27	0.87	0	225
comp121592_c0_seq1	10	FALSE	#N/A	#N/A	0.31	2.56	30.81	16.53	21.53	0	259
comp1216243_c0_seq1	2	TRUE	#N/A	#N/A	1.56	0	0	0	0	0	281
comp121674_c0_seq1	8	TRUE	#N/A	#N/A	1.07	0.23	1.2	3.81	1.12	0	262
comp121730_c0_seq1	9	TRUE	#N/A	#N/A	0	0.53	0.83	0.63	3.02	0	227
comp121751_c0_seq1	7	FALSE	#N/A	#N/A	1.87	2.83	0.29	0	0.46	0	213
comp121775_c0_seq1	6	TRUE	#N/A	#N/A	0.16	0.75	2.86	1.47	0	0.32	242
comp121790_c0_seq1	9	FALSE	#N/A	#N/A	1.88	0	0	0.14	3.76	0	494
comp121855_c0_seq1	9	TRUE	#N/A	#N/A	0	0.29	0	0.34	1.65	0	416
comp121863_c0_seq1	2	FALSE	#N/A	#N/A	3.03	1.14	0.85	1.16	0.53	0.14	369
comp121956_c0_seq1	8	TRUE	#N/A	#N/A	0.34	0.13	0.27	1.51	0.41	0.27	473
comp121989_c0_seq1	5	TRUE	#N/A	#N/A	0	0	0	0	0	4.64	331
comp1220039_c0_seq1	9	TRUE	atp synthase subunit beta	#N/A	0	0	0	0.37	2.79	0	385	1.9e-10	Aspergillus clavatus NRRL 1
comp122014_c0_seq1	5	TRUE	#N/A	#N/A	0.47	0	0.32	0.97	0.17	6.94	591
comp122018_c0_seq1	9	FALSE	#N/A	#N/A	0.14	1.66	1.08	1.47	3.03	1.67	291
comp1220419_c0_seq1	9	TRUE	#N/A	#N/A	0	0	0	0	1.92	0.38	204
comp122064_c0_seq1	4	FALSE	#N/A	#N/A	0	6.53	0.69	7.96	0.62	0	636
comp122122_c0_seq1	3	FALSE	#N/A	#N/A	4.58	4.5	1.97	2.23	1.53	4.32	575
comp122127_c0_seq1	9	FALSE	#N/A	#N/A	0	1.92	0.83	0	3.11	0	377
comp122131_c0_seq1	5	TRUE	#N/A	#N/A	0.16	0	0	0	0.38	3.8	256
comp122171_c0_seq1	5	FALSE	#N/A	#N/A	1.91	1.51	5.02	4.72	6.03	6.44	438
comp122221_c0_seq1	7	FALSE	oxidoreductase nad-binding rossmann fold domain protein	#N/A	2.46	1.86	0.28	0	0.86	0	227	1.4e-07	Drosophila yakuba
comp122235_c0_seq1	2	FALSE	#N/A	#N/A	5.38	0.53	0.55	2.09	2.87	0.45	341
comp122237_c0_seq1	8	TRUE	#N/A	#N/A	1.48	0.28	3.2	6.28	2.72	0.59	216
comp122247_c0_seq1	9	TRUE	#N/A	#N/A	0.18	0.27	0.84	0.96	3.06	0.69	224
comp1222852_c0_seq1	9	TRUE	#N/A	#N/A	0.44	0	0	0	1.78	0	274
comp122335_c0_seq1	9	TRUE	#N/A	#N/A	0	0.29	0	0.68	1.85	0	211
comp122363_c0_seq1	5	FALSE	#N/A	#N/A	0.16	0.74	0.78	1.76	1.21	2.21	243
comp122409_c0_seq1	1	TRUE	#N/A	#N/A	0	3.57	0	0	0	0	270
comp122414_c0_seq1	7	FALSE	#N/A	#N/A	1.69	1.99	0.59	1.01	0.46	1.57	212
comp122539_c0_seq1	5	TRUE	#N/A	#N/A	0	0	0.41	0.47	0	2.77	305
comp122540_c0_seq1	9	FALSE	#N/A	#N/A	2.03	0.56	0	0	3.62	0	216
comp122585_c0_seq1	9	TRUE	#N/A	#N/A	0.82	1.24	0	0.88	5.23	0	243
comp122612_c0_seq1	5	TRUE	#N/A	#N/A	0.25	0.23	0.24	0.18	0.62	17.86	785
comp122655_c0_seq1	4	TRUE	#N/A	#N/A	1.97	5.96	3.73	2.12	1.29	0	303
comp122780_c0_seq1	2	FALSE	numb protein	A1L1I3	7.89	5.16	4.04	3.19	2.53	5	1588	5e-60	Nematostella vectensis	axon guidance; lateral ventricle development; beta-catenin binding; regulation of neuron differentiation; neuroblast division in subventricular zone; positive regulation of neurogenesis; cytokine-mediated signaling pathway; adherens junction organization; protein metabolic process; early endosome; cadherin binding; apical plasma membrane; alpha-catenin binding; basolateral plasma membrane; extrin…
comp122837_c0_seq1	6	FALSE	#N/A	#N/A	1.31	3.97	7.54	1.18	2.3	0	425
comp122920_c0_seq1	7	TRUE	#N/A	#N/A	3.05	2.44	1.27	1.44	0.22	1.04	445
comp122955_c0_seq1	7	TRUE	#N/A	#N/A	2.05	1.54	0	0.52	0	0	273
comp123031_c0_seq1	5	FALSE	#N/A	#N/A	0.29	0.88	1.61	0.78	0.36	2.35	273
comp123042_c0_seq1	8	FALSE	#N/A	#N/A	1.18	2.45	2.56	4.23	1.09	2.28	270
comp123105_c0_seq1	6	FALSE	#N/A	#N/A	0.15	0.44	3.45	3.4	0.72	0	273
comp123153_c0_seq1	10	TRUE	#N/A	#N/A	0.21	1.76	3.18	5.5	5.98	0	376
comp123176_c0_seq1	2	FALSE	#N/A	#N/A	1.71	0	0.54	0.92	0	0	233
comp123189_c0_seq1	10	FALSE	#N/A	#N/A	0.54	0.41	2.98	1.93	2.32	0	295
comp123220_c0_seq1	5	FALSE	#N/A	#N/A	0.2	0.3	0.16	0	0.98	2.58	398
comp123309_c0_seq1	10	FALSE	#N/A	#N/A	1.82	1.33	2.4	2.98	2.53	1.26	813
comp123338_c0_seq1	2	FALSE	#N/A	#N/A	2.55	0.24	1.26	2	1.17	0	250
comp123360_c0_seq1	10	FALSE	#N/A	#N/A	1.89	0	1.08	2.77	2.53	2.32	232
comp123451_c0_seq1	10	FALSE	#N/A	#N/A	0	4.71	2.84	3.23	6.04	0.42	243
comp123469_c0_seq1	9	FALSE	#N/A	#N/A	0.65	0	1.02	0.39	1.93	0	368
comp123469_c0_seq2	9	TRUE	#N/A	#N/A	1.11	0	2.62	2.58	19.76	0	360
comp123545_c1_seq1	8	FALSE	#N/A	#N/A	0.15	1.16	5.07	6.31	3.39	0.69	260
comp123554_c0_seq1	2	TRUE	#N/A	n/a	12.84	2.44	1.07	0.23	1.12	0.38	1827
comp123579_c0_seq1	2	TRUE	#N/A	#N/A	5.92	0.67	0.58	0.93	1.09	0	539
comp123644_c1_seq2	6	FALSE	#N/A	#N/A	2.09	0.83	2.6	1.75	1.62	0.14	363
comp123656_c0_seq1	10	FALSE	#N/A	#N/A	0.45	2.39	1.6	3.64	6.37	0	353
comp123738_c0_seq1	1	FALSE	#N/A	#N/A	2.71	5.58	2.33	2.2	0.91	1.82	324
comp123824_c0_seq1	9	FALSE	#N/A	#N/A	0.86	0.26	1.08	0.31	1.68	0.88	233
comp123844_c1_seq1	5	TRUE	#N/A	#N/A	0.6	0.68	0.94	1.07	0.37	2.98	267
comp123896_c0_seq1	10	TRUE	#N/A	#N/A	0.93	0.47	1.7	2.77	2.27	0	258
comp123925_c0_seq1	10	TRUE	#N/A	#N/A	0.98	1.03	4.3	3.66	6.22	1.82	409
comp123935_c0_seq1	2	TRUE	#N/A	#N/A	8.56	0	0	0.31	0	0	233
comp124010_c0_seq1	6	FALSE	#N/A	#N/A	0.37	1.12	2.33	0.99	1.81	0	216
comp124012_c0_seq1	9	TRUE	#N/A	#N/A	0.56	0.12	0.25	0.43	3.95	0.21	495
comp124027_c0_seq1	8	FALSE	#N/A	#N/A	1.34	0.25	0.79	3	1.23	2.15	238
comp124040_c0_seq1	5	FALSE	#N/A	#N/A	2.92	1.84	4.21	0.65	0.3	6.72	328
comp124334_c0_seq1	6	FALSE	#N/A	#N/A	0.35	0	1.66	0.31	0.86	0.34	227
comp124335_c0_seq1	5	FALSE	#N/A	#N/A	0.17	1.29	1.62	1.84	0.84	4.62	233
comp124353_c0_seq1	1	TRUE	#N/A	#N/A	3.03	14.99	0.8	3.01	4.13	2.81	237
comp124433_c0_seq1	9	TRUE	#N/A	#N/A	2.37	0.19	1.37	2.45	7.03	1.44	320
comp124435_c0_seq1	2	FALSE	#N/A	#N/A	18.46	8.33	11.8	10.46	17.72	5.49	607
comp124443_c0_seq2	9	TRUE	#N/A	#N/A	0	0.2	0	0	2.25	0	304
comp124498_c0_seq1	9	FALSE	#N/A	#N/A	0.94	0.16	0.49	2.43	6.15	3.69	382
comp124526_c0_seq1	8	FALSE	#N/A	#N/A	1.28	0.96	0.75	2.28	1.56	0	250
comp124539_c0_seq1	9	FALSE	#N/A	#N/A	1.3	0.28	0	1	1.83	0.96	214
comp124540_c0_seq1	8	TRUE	#N/A	#N/A	1.39	0.14	3.79	5.63	2.72	0	431
comp124555_c0_seq1	5	FALSE	#N/A	#N/A	1.97	1.49	2.42	1.37	0.81	3.8	364
comp124603_c0_seq1	8	TRUE	#N/A	#N/A	0.69	0	1.9	2.78	0.85	0	231
comp124648_c0_seq1	9	TRUE	#N/A	#N/A	1.11	0.72	1	1.13	1.94	0.92	252
comp124736_c0_seq1	9	TRUE	#N/A	#N/A	0.32	0	0.5	0.57	5.48	0.92	250
comp124829_c1_seq1	8	FALSE	#N/A	#N/A	0.77	0	0.3	2.07	0.47	1.49	207
comp124942_c0_seq1	1	TRUE	#N/A	#N/A	0	13.33	0	0.58	2.41	0	244
comp124986_c0_seq1	5	TRUE	#N/A	#N/A	0.12	0	0	0	0	1.87	329
comp125084_c0_seq1	9	FALSE	#N/A	#N/A	2.47	0.59	1.43	0.7	4.78	0	307
comp125105_c0_seq1	9	TRUE	histone demethylase uty-like	#N/A	0	0	0	0	1.7	0.03	805	6.6e-09	Pan troglodytes	transport; integral to membrane; transmembrane transporter activity; late endosome; early endosome; protein dimerization activity; vesicle membrane; Golgi apparatus
comp125171_c0_seq1	1	TRUE	#N/A	n/a	0	2.83	0	0	0	0	638
comp125187_c0_seq1	5	FALSE	hypothetical protein THAOC_21000	n/a	0.26	6.17	0.66	0.94	1.16	14.82	761	4.9e-15	Thalassiosira oceanica
comp125187_c0_seq2	6	TRUE	rna-directed dna polymerase from mobile element jockey-like	n/a	0.16	7.34	18.94	8.21	4.29	0	730	4e-07	Bombyx mori
comp125256_c0_seq1	2	TRUE	#N/A	#N/A	1.53	0	0	0	0	0	209
comp125283_c0_seq1	9	TRUE	#N/A	#N/A	0	0	0	0	1.94	0	303
comp125370_c0_seq1	4	TRUE	#N/A	#N/A	0	2.53	1.68	0.27	0.75	0	262
comp125386_c0_seq1	5	TRUE	#N/A	#N/A	0	0	0	0	0	1.89	298
comp125408_c0_seq1	5	TRUE	#N/A	#N/A	0	0.15	0.31	0.71	0.73	4.39	403
comp125429_c0_seq1	3	TRUE	#N/A	#N/A	1.78	0.32	0.33	0.94	0.26	2.15	381
comp125486_c0_seq1	8	TRUE	#N/A	#N/A	0.37	0	1.15	2.62	0	0.12	218
comp125519_c0_seq1	7	TRUE	#N/A	#N/A	3.93	2.37	1.24	0.35	0	0	203
comp125523_c0_seq1	6	TRUE	#N/A	#N/A	0.11	0.33	3.59	2.71	1.06	0.97	368
comp125561_c0_seq1	8	TRUE	#N/A	#N/A	0.24	0.12	2.87	5.38	1.94	0	504
comp125588_c0_seq1	3	TRUE	#N/A	#N/A	2.49	0.29	0.6	0	0	1.36	208
comp125611_c0_seq1	4	FALSE	#N/A	#N/A	3.13	4.37	4.94	3.88	3.55	0	331
comp125633_c0_seq1	9	TRUE	#N/A	#N/A	0.13	0.2	0.61	0.23	1.59	0.17	307
comp125707_c0_seq1	4	FALSE	centromere protein x-like	Q8C4X1	6.78	8.18	7.33	6.64	7.08	2.65	677	2.5e-20	Anolis carolinensis	Fanconi anaemia nuclear complex; nucleolus; entrainment of circadian clock; DNA binding; protein binding; sequence-specific DNA binding transcription factor activity; chromosome; negative regulation of transcription, DNA-dependent; Golgi apparatus; response to DNA damage stimulus
comp1258458_c0_seq1	9	TRUE	#N/A	#N/A	0	0	0	0	2.82	0	243
comp125873_c0_seq1	9	TRUE	bhlhzip transcription factor max bigmax	P28574	0.24	0	0	0	1.75	0.31	502	1.8e-12	Platynereis dumerilii
comp125882_c0_seq1	10	FALSE	#N/A	#N/A	1.41	5.17	3.6	6.29	10.34	0.79	454
comp1259191_c0_seq1	9	TRUE	#N/A	#N/A	0.18	0	0.28	0	1.75	0	223
comp1259238_c0_seq1	9	TRUE	#N/A	#N/A	0	0	0	0	3.42	0	229
comp125933_c0_seq1	5	FALSE	#N/A	#N/A	2.68	2.32	4.53	3.43	3.53	6.65	416
comp126000_c0_seq1	9	FALSE	#N/A	#N/A	0.53	0	1.11	1.26	3.45	0	227
comp126000_c0_seq2	10	FALSE	#N/A	#N/A	7.87	0	7.89	7.04	8.33	2.41	223
comp126081_c0_seq1	6	FALSE	novel protein human general control of amino-acid synthesis 1-like 1	#N/A	0.77	2.61	6.65	2.06	4.23	0	208	7.2e-05	Nematostella vectensis
comp126091_c0_seq1	9	TRUE	#N/A	#N/A	4.11	0.8	2.71	7.11	22.1	4.26	301
comp126141_c0_seq1	2	TRUE	#N/A	#N/A	12.32	1.79	1.58	1.31	1.12	1.82	437
comp1262383_c0_seq1	9	TRUE	#N/A	#N/A	0.1	0.15	0.16	0.35	1.7	0	403
comp126294_c0_seq1	1	TRUE	predicted protein	n/a	0.08	1.86	0.2	0.23	0.21	0	940	0.00013	Nematostella vectensis
comp1263082_c0_seq1	9	TRUE	pao retrotransposon peptidase superfamily	#N/A	0.18	0	0	0.65	1.79	0.12	219	1.8e-11	Amphimedon queenslandica	binding
comp126458_c0_seq1	8	TRUE	#N/A	#N/A	0.14	0.21	1.84	8.86	0	0	580
comp126461_c1_seq1	6	TRUE	#N/A	#N/A	0	0	2.16	2.01	0	0	320
comp126483_c0_seq1	10	TRUE	#N/A	#N/A	0.8	1.03	1.43	4.27	5.29	0.95	351
comp1265088_c0_seq1	9	TRUE	#N/A	#N/A	0	0	0	0.34	1.89	0	207
comp126558_c0_seq1	10	FALSE	#N/A	#N/A	0.85	1.65	1.82	1.19	2.23	0.31	657
comp126576_c0_seq1	4	TRUE	#N/A	#N/A	0	3.74	3.06	1.16	0.79	0.83	370
comp126584_c0_seq1	9	TRUE	#N/A	#N/A	3.31	1.11	1.45	5.26	15.78	2.24	217
comp126594_c0_seq1	8	FALSE	#N/A	#N/A	1.72	0.37	5.93	11.28	6.63	10.1	487
comp126611_c0_seq1	6	FALSE	#N/A	#N/A	0.41	0.16	2.12	1.11	1.27	1.06	385
comp126656_c0_seq1	6	TRUE	#N/A	#N/A	0	0	2.65	0.33	0	0	213
comp126657_c0_seq1	1	TRUE	#N/A	#N/A	0.16	2.21	0.77	0.29	0	0	245
comp126825_c0_seq1	2	TRUE	#N/A	#N/A	12.64	0	0	0	0	0	224
comp126948_c0_seq1	3	FALSE	#N/A	#N/A	2.04	0.36	1.51	0.86	0	2.62	332
comp126961_c0_seq1	5	FALSE	#N/A	#N/A	1.79	1.12	1	2.08	1.04	4.27	378
comp1269745_c0_seq1	9	TRUE	#N/A	#N/A	0	0	0	0	2.96	0	231
comp1269790_c0_seq1	9	TRUE	#N/A	#N/A	0.12	0	0	0	1.77	0	331
comp126982_c0_seq1	5	TRUE	#N/A	#N/A	0	0.43	0	0	0	5.63	282
comp127094_c0_seq1	6	FALSE	#N/A	#N/A	0.18	0.82	1.71	0.65	0	0.7	221
comp127097_c0_seq1	9	FALSE	#N/A	#N/A	2.45	1.15	4.65	4.37	10.55	8.07	473
comp127144_c0_seq1	1	FALSE	#N/A	#N/A	1.41	2.83	1.72	0.56	0	0	255
comp127179_c0_seq1	9	TRUE	#N/A	#N/A	0	0	0.59	0	1.85	0	212
comp127192_c0_seq1	4	FALSE	#N/A	#N/A	42.53	103.21	95.23	125.05	91.53	30.61	514
comp127194_c0_seq1	10	TRUE	#N/A	n/a	4.43	1.84	6.46	7.53	12.77	0.07	360
comp127198_c0_seq1	6	TRUE	#N/A	#N/A	0.22	1.3	2.89	1.74	0.26	0.9	370
comp127225_c0_seq1	6	FALSE	#N/A	#N/A	1.4	0	1.76	1.25	0	0.27	285
comp127230_c0_seq1	6	TRUE	#N/A	#N/A	0.18	2.13	4.17	1.58	0.87	0	226
comp127270_c0_seq1	5	TRUE	#N/A	#N/A	0	0.23	0.24	0	0	2.87	259
comp127333_c0_seq1	5	TRUE	#N/A	#N/A	0.16	0	1.48	0.84	0.77	9.45	255
comp127336_c0_seq1	9	FALSE	#N/A	#N/A	1.72	1.19	4.17	6.92	13.7	2.99	557
comp127362_c0_seq1	8	TRUE	#N/A	#N/A	0.31	0.24	1.48	3.08	1.53	0	255
comp127398_c0_seq1	9	FALSE	#N/A	#N/A	2.4	4.88	7.55	1.07	9.4	0.08	333
comp127408_c0_seq1	5	TRUE	#N/A	#N/A	0.92	0.47	0.97	1.38	0.76	7.91	259
comp127426_c0_seq1	9	TRUE	#N/A	#N/A	0	0	0.5	1.13	8.15	0.2	252
comp127454_c0_seq1	9	FALSE	#N/A	#N/A	0.52	6.24	2.44	2.54	7.28	0.08	309
comp127483_c0_seq1	9	TRUE	#N/A	#N/A	0.76	1.33	0	0.68	13.93	0	316
comp127544_c0_seq1	10	TRUE	#N/A	#N/A	0.19	1.45	1.81	3.43	3.29	0	208
comp127590_c0_seq1	5	TRUE	#N/A	#N/A	0	0	0	0.13	0	4.31	529
comp127617_c0_seq1	6	TRUE	#N/A	#N/A	0.12	0.36	1.8	0.54	0.3	0.43	662
comp127667_c0_seq1	5	TRUE	#N/A	#N/A	0.09	0	0.07	0	0	2.41	851
comp127678_c0_seq1	4	TRUE	#N/A	#N/A	0.26	4.4	3.92	3.84	1.26	0	465
comp1277485_c0_seq1	9	TRUE	#N/A	#N/A	0	0	0	0	2.96	0	231
comp127750_c0_seq1	5	FALSE	#N/A	#N/A	1.03	0.22	0.92	1.31	0.72	2.17	272
comp1277673_c0_seq1	9	TRUE	#N/A	#N/A	0	0	0.29	0	1.8	0	217
comp127855_c0_seq1	9	FALSE	#N/A	#N/A	0.53	0.13	0.97	0.63	1.51	1.24	454
comp127909_c0_seq1	6	TRUE	#N/A	#N/A	0.19	0.87	5.46	4.14	0.95	0.74	207
comp127912_c0_seq1	4	FALSE	#N/A	#N/A	0.47	2.84	1.73	0.28	1.93	0	254
comp127955_c0_seq1	2	TRUE	centrosomal protein of 63 kda isoform 2	Q95JK1	198.39	1.24	1.31	1.13	8.22	0.42	2724	1.1e-81	Saccoglossus kowalevskii	mitotic cell cycle; microtubule cytoskeleton; cell cycle phase; cytoplasmic part; cytoskeletal part
comp1279661_c0_seq1	1	TRUE	#N/A	#N/A	0	1.67	0	0	0	0	324
comp128066_c0_seq1	8	TRUE	#N/A	#N/A	0.62	0.94	1.96	2.67	0	0.72	321
comp128170_c0_seq1	10	TRUE	#N/A	#N/A	0	0	1.39	1.89	2.16	0	226
comp128278_c0_seq1	2	TRUE	#N/A	#N/A	3.1	0	0	0	0.33	0.52	296
comp128288_c0_seq1	9	FALSE	#N/A	#N/A	0.34	0.26	0	1.53	3.36	0.66	233
comp128413_c0_seq1	2	FALSE	#N/A	#N/A	5.68	2.04	1.45	0	2.26	0	562
comp128521_c0_seq2	9	TRUE	#N/A	#N/A	0.12	0.35	0.18	0	3.42	0	343
comp128524_c0_seq1	5	TRUE	#N/A	#N/A	0.54	0.82	0.17	0.39	0.53	2.66	366
comp128582_c1_seq1	8	FALSE	#N/A	#N/A	0.94	0.61	0.85	2.41	1.65	1.21	296
comp128643_c0_seq1	5	TRUE	#N/A	#N/A	0	0.52	0.27	0	0	4.09	232
comp128655_c0_seq2	5	TRUE	#N/A	#N/A	0	0	0.31	0.18	0	2.16	403
comp128683_c0_seq1	5	FALSE	#N/A	#N/A	0.2	0.3	0.31	0	0.96	2.15	203
comp128686_c0_seq1	2	FALSE	#N/A	#N/A	1.58	0	0	0.77	0.35	0	278
comp128692_c0_seq1	1	TRUE	#N/A	#N/A	0	1.71	0	0	0	0.1	247
comp128700_c0_seq1	1	TRUE	btb poz domain-containing protein 1-like	P58544	0.43	1.68	0	0.31	0.31	0	934	5.9e-15	Oryzias latipes
comp128708_c0_seq1	9	TRUE	#N/A	#N/A	0	0	0	0.56	1.55	0.1	253
comp128766_c0_seq1	3	FALSE	#N/A	#N/A	2.36	1.9	0.25	0	0	1.82	254
comp128859_c0_seq2	9	FALSE	#N/A	n/a	1.05	0.41	0.55	0.84	1.91	0	1022
comp129020_c0_seq1	1	TRUE	#N/A	#N/A	0	1.5	0.31	0	0	0	201
comp129025_c0_seq2	2	TRUE	#N/A	#N/A	1.68	0.16	0.5	0	0.26	0.13	380
comp129138_c0_seq1	9	TRUE	#N/A	#N/A	0	0	0	0.58	3.21	0	244
comp129214_c0_seq1	10	TRUE	#N/A	#N/A	0.24	0	0.38	0.87	1.79	0	328
comp129275_c0_seq1	10	TRUE	#N/A	#N/A	1.38	0.26	2.32	2.17	5.3	0	461
comp129280_c0_seq1	10	TRUE	#N/A	#N/A	0.32	0.58	1.01	0.92	1.58	0.17	621
comp1293567_c0_seq1	9	TRUE	#N/A	#N/A	0	0.29	0	0.34	1.87	0	209
comp129390_c0_seq1	10	TRUE	#N/A	#N/A	0	0	0.29	1.67	1.6	0	428
comp130194_c0_seq1	9	TRUE	#N/A	#N/A	0.11	0.34	0.72	0.2	1.95	0	351
comp130197_c0_seq1	5	TRUE	#N/A	n/a	0.16	0	0	0.19	0	1.56	756
comp130240_c0_seq1	5	TRUE	#N/A	#N/A	0.03	0	0.05	0.06	0.36	2.19	1205
comp130386_c0_seq1	2	FALSE	#N/A	#N/A	1.73	0.22	0.68	0.26	0	0	276
comp130432_c0_seq1	5	FALSE	#N/A	#N/A	0.11	0.34	1.14	0.5	1.36	1.57	718
comp130518_c0_seq1	5	TRUE	#N/A	#N/A	0.08	0	0	0	0.19	1.5	514
comp130588_c0_seq1	1	FALSE	mitogen-activated protein kinase 14	#N/A	1.09	2.47	0	0	0	0.26	293	2.9e-12	Danio rerio	angiogenesis; vascular endothelial growth factor receptor signaling pathway; cellular response to growth factor stimulus; osteoclast differentiation; chondrocyte differentiation; signal transduction in response to DNA damage; cell morphogenesis; lipopolysaccharide-mediated signaling pathway; striated muscle cell differentiation; cytosol; cellular response to ionizing radiation; peptidyl-serine ph…
comp130609_c0_seq1	9	TRUE	#N/A	#N/A	0.15	0	0.97	0.27	4.71	0	519
comp130657_c1_seq1	9	TRUE	#N/A	#N/A	0	0	0	0	2.13	0	230
comp130666_c0_seq1	2	TRUE	#N/A	#N/A	2	0.19	0	0	0	0	319
comp130802_c0_seq1	5	TRUE	#N/A	#N/A	0.28	0	0.87	0.66	0.9	19.23	433
comp130802_c0_seq2	9	TRUE	#N/A	#N/A	0	0	0.43	0.25	2.35	0	291
comp1308046_c0_seq1	9	TRUE	cell wall-associated hydrolase	#N/A	0	0	0	0	2.75	0	285	2.6e-11	Collinsella stercoris DSM 13279
comp130957_c0_seq1	9	TRUE	#N/A	#N/A	0.27	0.2	0.42	0.95	3.57	0.09	301
comp130969_c0_seq1	8	TRUE	#N/A	#N/A	0.54	2.44	5.66	8.03	0.88	0	222
comp131105_c0_seq1	1	FALSE	#N/A	#N/A	0.78	1.76	0.35	0.1	1.49	0.28	720
comp13114_c0_seq1	8	TRUE	#N/A	#N/A	0	0.21	0.22	1.51	0	0	284
comp131184_c0_seq1	2	TRUE	#N/A	n/a	1.77	0	0	0	0.07	0	1375
comp1311917_c0_seq1	9	TRUE	#N/A	#N/A	0	0	0	0	2.32	0	253
comp131225_c0_seq1	10	TRUE	predicted protein	n/a	0.08	0.13	0.92	2.23	1.63	0.32	479	5.9e-13	Nematostella vectensis
comp131236_c0_seq1	9	TRUE	#N/A	#N/A	0	0.24	0	0	1.94	0	252
comp131315_c0_seq1	9	FALSE	#N/A	#N/A	0.62	0	0.86	2.71	5.7	0.51	395
comp131349_c0_seq1	5	TRUE	#N/A	#N/A	0	0	0	0	0	2.19	246
comp131419_c0_seq1	9	TRUE	#N/A	#N/A	0	0.2	0.21	0.47	2.58	0	303
comp131555_c0_seq1	2	FALSE	#N/A	#N/A	1.72	0.43	0.45	0.51	0	0	279
comp131768_c0_seq1	6	TRUE	#N/A	#N/A	0.1	0.79	1.98	0.75	0.26	0	381
comp13177_c0_seq1	1	TRUE	#N/A	#N/A	0	1.63	0	0	0	0	295
comp131792_c0_seq1	4	TRUE	#N/A	#N/A	0.36	1.51	0.86	1.46	0.22	0.29	440
comp131923_c0_seq1	10	FALSE	#N/A	#N/A	0	0.49	1.44	0.19	1.71	0	744
comp132080_c0_seq1	6	FALSE	#N/A	#N/A	0	1.15	2.09	0	0	0	210
comp132111_c0_seq1	2	FALSE	pp2c-like domain-containing protein cg9801-like	n/a	1.51	0.27	0.67	0.16	0.59	0	1319	3.2e-22	Nematostella vectensis
comp132124_c0_seq1	4	TRUE	#N/A	#N/A	0.07	1.65	0.92	0.39	0	0	548
comp132195_c0_seq1	10	TRUE	#N/A	#N/A	0	0.46	0.48	1.09	2.24	0	262
comp132199_c0_seq1	10	FALSE	#N/A	#N/A	0.87	0.72	1.64	1.24	2.65	0.06	922
comp132271_c0_seq1	6	TRUE	mCG146045 [Mus musculus]	#N/A	0	0.22	1.62	0.79	0	0	271	0.00091	Mus musculus
comp1322904_c0_seq1	9	TRUE	#N/A	#N/A	0	0	0	0	2.95	0	265
comp132309_c0_seq1	9	TRUE	#N/A	#N/A	0.09	0	0	0	2.33	0.12	420
comp132350_c0_seq1	9	FALSE	#N/A	#N/A	0	0.98	1.02	0.35	1.59	0.04	614
comp132364_c0_seq1	9	TRUE	#N/A	#N/A	0.15	0	0.46	0	1.79	0	273
comp132430_c0_seq1	9	TRUE	putative tumor differentially expressed protein	#N/A	0	0	0	0.19	3.35	0	379	7.1e-06	Latrodectus hesperus
comp132443_c1_seq1	2	TRUE	#N/A	#N/A	2.18	0	0	0	0	0	403
comp132473_c0_seq1	2	TRUE	tyrosine recombinase-like	O50655	1.93	0	0.06	0.22	0	0	969	4.3e-41	Amphimedon queenslandica
comp132479_c0_seq1	2	FALSE	#N/A	#N/A	1.91	0	0	0	0	0.53	584
comp132541_c0_seq1	2	TRUE	#N/A	#N/A	1.51	0	0	0	0	0	238
comp132586_c0_seq1	9	TRUE	#N/A	#N/A	0	0	0.2	0	4.31	0	318
comp132609_c0_seq1	9	TRUE	#N/A	#N/A	0.82	1.73	1.55	1.75	4.21	0.95	488
comp132669_c0_seq1	2	TRUE	predicted protein	n/a	1.62	0.26	0.12	0.31	0.06	0.18	1598	1.7e-14	Nematostella vectensis
comp132705_c0_seq1	1	TRUE	zinc metalloproteinase nas-15-like	P55115	0	9.79	0.61	0.26	0	0	1521	1.5e-31	Hydra magnipapillata
comp132705_c0_seq2	2	FALSE	astacin 2	P55115	3.33	0.53	1.46	1.94	1.39	0.88	1341	1.1e-30	Nematostella vectensis	metalloendopeptidase activity; proteolysis; zinc ion binding
comp132812_c0_seq1	9	TRUE	#N/A	#N/A	0.28	0.42	0.29	0.82	2.71	0	433
comp132820_c0_seq1	9	TRUE	#N/A	#N/A	0	0	0	0	2.24	0	218
comp132824_c0_seq1	9	FALSE	#N/A	#N/A	0.58	0.87	1.73	1.03	2.46	2.01	690
comp132825_c0_seq1	4	FALSE	#N/A	#N/A	0	2.08	3.03	1.72	1.69	0	290
comp133038_c0_seq1	9	TRUE	#N/A	#N/A	0.85	0	0.53	0.6	5.8	0	236
comp133102_c0_seq1	9	TRUE	#N/A	#N/A	0.11	0.16	0.17	0	1.81	0	379
comp133123_c0_seq1	10	FALSE	#N/A	#N/A	0.1	0	0	1.63	1.73	0	395
comp133208_c0_seq1	2	TRUE	fibrinogen c domain-containing protein 1- partial	P22105	1.98	0.27	0.06	0.06	0	0.02	1129	3.2e-49	Amphimedon queenslandica
comp133221_c0_seq1	2	FALSE	#N/A	#N/A	2.09	0	0.39	0.66	0.6	0	324
comp133240_c0_seq1	8	TRUE	#N/A	n/a	0	0	1.34	4.97	0.14	0	703
comp133450_c0_seq1	5	TRUE	#N/A	#N/A	0	0	0	0	0	1.8	371
comp1334513_c0_seq1	9	TRUE	#N/A	#N/A	0	0	0	0	2.05	0	239
comp133468_c0_seq1	10	TRUE	#N/A	#N/A	0	0	0.67	1.53	1.75	0	280
comp133554_c0_seq1	9	TRUE	#N/A	#N/A	0	0	0.21	0	2.32	0	295
comp133580_c0_seq2	5	TRUE	transmembrane protease serine 11d-like	P26262	0.11	0.22	0	0.13	0.18	1.58	1117	1e-52	Hydra magnipapillata	hemostasis; response to wounding; catalytic activity
comp133648_c0_seq1	4	FALSE	#N/A	#N/A	0	6.32	4.9	3.09	0	3.73	393
comp133648_c0_seq2	5	FALSE	#N/A	#N/A	0.11	3.64	0.56	0	4.42	5.51	376
comp133648_c1_seq1	5	FALSE	hypothetical protein FJSC11DRAFT_3680 [Fischerella sp. JSC-11]	n/a	0.15	15.97	15.88	13.17	17.09	17.75	807	1.7e-05	Fischerella sp. JSC-11
comp133863_c0_seq2	9	TRUE	#N/A	n/a	0	0.19	0.31	0.22	2.15	0	318
comp133865_c0_seq1	8	TRUE	#N/A	#N/A	0.14	0.21	1.55	1.76	0.34	0.54	284
comp134219_c0_seq1	9	TRUE	#N/A	#N/A	0	0.14	0	0	4.82	0	873
comp134386_c0_seq1	9	FALSE	#N/A	#N/A	0	0.8	0.36	0.81	1.67	0	526
comp134408_c0_seq1	8	FALSE	#N/A	#N/A	0	0.85	1.27	1.87	0	0	496
comp134411_c0_seq1	10	TRUE	#N/A	#N/A	0.46	0	0.54	1.02	1.68	0	349
comp134456_c0_seq1	5	TRUE	#N/A	#N/A	0	0	0.09	0	0	1.72	669
comp134495_c0_seq1	1	TRUE	#N/A	#N/A	0.35	2.82	0.55	0.42	0	0	342
comp134517_c0_seq1	5	FALSE	#N/A	#N/A	0.89	0.89	0.93	0.35	0.48	3.04	405
comp134523_c0_seq1	9	FALSE	#N/A	#N/A	0.47	0.71	0	0.17	1.61	0	425
comp134586_c0_seq2	9	FALSE	#N/A	#N/A	0	0	0	0	1.66	1.02	235
comp134626_c0_seq1	9	FALSE	#N/A	#N/A	0.62	1.72	0.49	0.74	2.03	0	385
comp134821_c0_seq2	5	TRUE	#N/A	#N/A	0	0.08	0	0	0	2.5	742
comp134832_c0_seq1	8	TRUE	#N/A	#N/A	0.29	0.22	1.58	2.05	0.7	0	279
comp134846_c0_seq2	8	TRUE	#N/A	#N/A	0	0.19	0.61	1.61	0	0	311
comp134995_c0_seq1	2	FALSE	#N/A	#N/A	1.52	0	1.06	0	0.41	0	236
comp135111_c0_seq1	6	TRUE	#N/A	#N/A	0.45	0.23	1.9	0.54	0.74	0.49	264
comp135116_c0_seq1	1	FALSE	#N/A	#N/A	1.24	9.84	0.24	0	6.47	0	257
comp135155_c0_seq1	6	TRUE	#N/A	#N/A	0.13	0.38	2.77	2.02	0	0	318
comp135185_c0_seq1	5	TRUE	#N/A	#N/A	0	0	0.07	0.07	0	1.78	952
comp135377_c0_seq1	5	TRUE	#N/A	#N/A	0.08	0.12	0.38	0	0	1.56	492
comp135446_c0_seq1	9	TRUE	#N/A	#N/A	0	0.58	0.4	0	2.12	0	314
comp135455_c0_seq1	9	TRUE	#N/A	#N/A	0	0	0.57	0.97	3.1	0	221
comp135645_c0_seq1	8	TRUE	#N/A	#N/A	0.19	0.28	1.18	2.34	0.23	0	427
comp135798_c0_seq1	9	FALSE	#N/A	#N/A	0.16	2.58	1.22	0.83	3.04	0	257
comp135882_c0_seq1	9	TRUE	#N/A	#N/A	0.31	0	0	0	1.54	0.4	380
comp135908_c0_seq1	6	TRUE	#N/A	n/a	0	0.13	1.58	0.3	0.21	0	476
comp136075_c0_seq1	8	FALSE	#N/A	#N/A	0.35	0	0.28	1.57	0.86	0	227
comp1361291_c0_seq1	6	TRUE	#N/A	#N/A	0	0	1.5	0	0	0	336
comp136231_c0_seq1	9	TRUE	#N/A	#N/A	0	0	0	0.34	1.88	0	208
comp136343_c0_seq1	9	TRUE	#N/A	#N/A	0.2	0	0.16	0.18	1.7	0.19	402
comp136446_c0_seq1	5	FALSE	#N/A	#N/A	0.68	0	0.1	0	0.23	1.71	1287
comp1364728_c0_seq1	9	TRUE	#N/A	#N/A	0.15	0.23	0	0.27	1.87	0	261
comp136573_c0_seq1	2	TRUE	#N/A	#N/A	1.51	0	0	0	0	0	290
comp1367479_c0_seq1	9	TRUE	#N/A	#N/A	0	0	0	0.34	1.88	0	208
comp136782_c0_seq1	8	TRUE	#N/A	#N/A	0.32	0	1.26	1.72	0.79	0	249
comp136794_c0_seq1	5	FALSE	#N/A	#N/A	0.05	0.87	0.23	0.09	0.35	2.64	835
comp1368439_c0_seq1	8	TRUE	#N/A	#N/A	0	0	0	2	0	0	1106
comp136878_c0_seq1	1	TRUE	#N/A	#N/A	0.15	1.96	0	0.27	0	0	522
comp136915_c0_seq1	8	TRUE	#N/A	#N/A	0.25	1.04	1.38	2.12	0.15	0	638
comp136925_c0_seq1	9	FALSE	#N/A	#N/A	1.15	0.74	0.13	0.15	3.22	0	486
comp137072_c0_seq1	9	TRUE	#N/A	n/a	0.41	0.25	0.19	0.37	2.52	0	971
comp137104_c0_seq1	5	TRUE	#N/A	#N/A	0.21	0	0.08	0.09	0.13	1.5	768
comp137184_c0_seq1	6	TRUE	#N/A	#N/A	0	0	1.52	0.96	0	0	372
comp137323_c0_seq1	1	TRUE	protein	P40313	0.35	88.64	6.87	5.58	1.94	0.57	805	6.1e-70	Hydra magnipapillata	serine-type endopeptidase activity; proteolysis
comp137323_c1_seq1	1	TRUE	#N/A	#N/A	0	20.92	0.57	0.22	0	0	331
comp137360_c0_seq1	5	TRUE	#N/A	#N/A	0	0	0	0	0	1.88	518
comp137535_c0_seq1	7	TRUE	#N/A	n/a	1.89	0.92	0.1	0	0	0	653
comp137720_c0_seq1	4	TRUE	piggybac transposable element-derived protein 4-like	Q96DM1	0.49	2.5	2.3	1.51	0.16	0.15	1230	1.6e-65	Acropora millepora
comp137772_c0_seq1	2	FALSE	#N/A	#N/A	3	0	0.15	0	0.92	0.3	426
comp137896_c0_seq1	10	FALSE	#N/A	#N/A	0.46	0.93	0.73	0.83	1.51	0	259
comp137983_c0_seq1	6	TRUE	#N/A	#N/A	0.15	0.52	2.26	1.24	0.85	0.03	808
comp137990_c0_seq1	9	TRUE	#N/A	#N/A	0	0	0	0	1.56	0.1	251
comp138_c0_seq1	9	TRUE	#N/A	#N/A	0	0	0.28	0	1.72	0	227
comp138047_c0_seq1	6	TRUE	atp synthase subunit mitochondrial	#N/A	0	0.43	1.81	1.03	0.35	0	277	5.7e-21	Megachile rotundata	hydrogen ion transporting ATP synthase activity, rotational mechanism; mitochondrial proton-transporting ATP synthase complex, catalytic core F(1); ATP synthesis coupled proton transport; proton-transporting ATPase activity, rotational mechanism
comp138272_c0_seq1	9	FALSE	#N/A	#N/A	0.63	1.43	1	1.51	2.85	0.61	378
comp138300_c0_seq1	10	TRUE	#N/A	#N/A	0.95	0.62	1.29	1.46	2.67	0	293
comp138338_c0_seq1	9	TRUE	#N/A	#N/A	0	0	0	0.42	1.74	0.4	507
comp138364_c0_seq1	9	TRUE	#N/A	#N/A	0.1	0.15	0.16	0.71	2.2	0	400
comp138388_c0_seq1	5	TRUE	#N/A	#N/A	0	0.11	0	0	0.55	2.06	536
comp138443_c0_seq1	8	TRUE	#N/A	#N/A	0.34	0.26	0.27	1.51	0.41	0.33	236
comp138446_c0_seq1	2	TRUE	#N/A	#N/A	2.94	0	0	0	0	0	244
comp138522_c0_seq1	9	FALSE	#N/A	#N/A	1.69	0.79	5.75	8.39	19.18	6.53	306
comp138542_c0_seq1	9	TRUE	#N/A	#N/A	0.15	0	0.23	0.53	2.54	0.09	270
comp13859_c0_seq1	9	TRUE	#N/A	#N/A	0.13	0	0	0	2.79	0	315
comp138610_c0_seq1	5	TRUE	#N/A	#N/A	0	0	0	0	0	2.3	479
comp138693_c0_seq1	8	FALSE	#N/A	#N/A	0.77	0.67	1.74	1.78	0.54	0	361
comp1387268_c0_seq1	8	TRUE	#N/A	n/a	0	0	0.23	1.86	0.18	0	538
comp138767_c0_seq1	2	TRUE	#N/A	#N/A	1.61	0.13	0	0	0	0	470
comp138804_c0_seq1	1	FALSE	myosin light chain smooth muscle-like	n/a	0.89	2.38	0.16	0.18	1.35	0.17	1163	1.8e-16	Capitella teleta
comp138837_c0_seq1	1	TRUE	potassium channel tetramerisation domain containing 14	n/a	0.35	4.47	0	0	0	0	458	2.3e-06	Schistosoma mansoni
comp138890_c1_seq1	2	TRUE	#N/A	#N/A	2.31	0.18	0	0	0.44	0	672
comp138933_c0_seq1	6	TRUE	#N/A	#N/A	0.16	0	2.27	1.43	0.39	0	249
comp1389782_c0_seq1	9	TRUE	#N/A	#N/A	0	0	0	0	2.11	0.18	278
comp139209_c0_seq1	8	TRUE	#N/A	#N/A	0	0	0.8	3.45	1	0.13	393
comp1392917_c0_seq1	9	TRUE	#N/A	#N/A	0	0	0	0	1.79	0	218
comp139339_c1_seq1	10	FALSE	#N/A	#N/A	0.35	1.82	1.09	2.47	2.54	1.55	231
comp139412_c0_seq1	1	FALSE	#N/A	#N/A	0.34	1.97	0.93	0	0	0	336
comp139428_c0_seq1	5	FALSE	#N/A	#N/A	0.57	0	0	0	0	2.39	910
comp1394375_c0_seq1	9	TRUE	#N/A	#N/A	0	0	0.28	0.32	1.77	0	221
comp139446_c0_seq1	8	TRUE	#N/A	#N/A	0	0	0	1.65	0	0	303
comp139462_c0_seq1	5	TRUE	#N/A	#N/A	0	0	0	0	0	2.19	619
comp139513_c0_seq1	2	TRUE	#N/A	#N/A	11.45	0.7	0.73	0.62	0.85	0	345
comp139696_c0_seq1	9	FALSE	#N/A	#N/A	0.14	0.67	0.43	0.92	1.76	0.13	1164
comp139725_c0_seq1	2	TRUE	#N/A	#N/A	2.74	0	0	0.68	0	0	422
comp139834_c0_seq1	2	FALSE	#N/A	#N/A	1.88	0.47	0	0.84	0	0.71	254
comp139879_c0_seq1	10	TRUE	#N/A	#N/A	0	0.34	1.78	2.03	4.17	0	352
comp139895_c0_seq1	10	FALSE	#N/A	#N/A	0.05	0	0.22	1.92	1.26	0	854
comp139971_c0_seq1	8	TRUE	#N/A	#N/A	0.45	0.34	2.13	3.43	1.66	0.58	354
comp140175_c0_seq1	2	TRUE	PREDICTED: hypothetical protein LOC100495863	n/a	2.35	0.15	0.11	0.42	0.08	0	1187	0.00011	Xenopus (Silurana) tropicalis
comp140328_c0_seq1	10	TRUE	#N/A	#N/A	0.25	0	0.59	0.68	1.54	0	317
comp140623_c0_seq1	7	FALSE	#N/A	#N/A	1.58	1.39	1.24	0.94	0	0.51	303
comp140633_c0_seq1	9	FALSE	#N/A	#N/A	0.93	0.38	0.27	0.15	2.28	0	472
comp140640_c0_seq1	5	TRUE	piggybac transposable element-derived protein 4	Q96DM1	0.03	0.14	0.05	0.22	0.08	1.59	1276	1.6e-43	Homo sapiens
comp1406416_c0_seq1	9	TRUE	#N/A	#N/A	0	0	0	0.32	1.75	0.23	223
comp140647_c0_seq1	9	TRUE	#N/A	#N/A	0	0	0.78	0.29	4.43	0	243
comp140686_c0_seq1	10	TRUE	#N/A	n/a	0.26	0.2	0.71	3.24	3.02	0	616
comp140688_c0_seq1	6	TRUE	#N/A	#N/A	0	0.52	1.82	0.83	0	0	345
comp140702_c0_seq1	9	TRUE	#N/A	#N/A	0	0	0	1.15	5.11	0	249
comp140738_c0_seq1	5	TRUE	#N/A	#N/A	0.36	0.27	0.29	0	0.44	2.21	220
comp140776_c0_seq2	5	TRUE	#N/A	#N/A	0	0.07	0	0	0	1.95	827
comp141288_c0_seq1	8	FALSE	#N/A	#N/A	1.39	0	0.66	1.75	0	0.09	286
comp141295_c0_seq1	5	TRUE	#N/A	#N/A	0	0	0	0.11	0	1.58	633
comp141345_c0_seq1	2	TRUE	#N/A	#N/A	2.44	0.11	0.34	0.77	0.18	0	555
comp141375_c0_seq1	2	TRUE	#N/A	#N/A	1.77	0	0.23	0	0.36	0.09	271
comp1413974_c0_seq1	9	TRUE	#N/A	#N/A	0	0	0	0	1.8	0.06	434
comp141469_c0_seq1	9	FALSE	#N/A	#N/A	0.35	0.27	1.53	1.74	4.55	0	451
comp141474_c0_seq1	8	FALSE	#N/A	#N/A	0.76	0	0.3	1.69	0.93	0	211
comp141574_c0_seq1	9	TRUE	#N/A	#N/A	0	0.17	0	0	1.62	0.07	363
comp141574_c1_seq1	9	TRUE	#N/A	#N/A	0	1.54	0	0	8	0	587
comp141660_c0_seq1	10	TRUE	#N/A	#N/A	0.74	0.56	2.33	4.29	3.17	0	216
comp141691_c0_seq1	5	FALSE	#N/A	#N/A	0	0.16	0.16	0	1.78	2.2	384
comp141722_c0_seq1	8	TRUE	#N/A	#N/A	0	0	0.28	1.89	0.43	0	227
comp141805_c0_seq1	8	FALSE	#N/A	#N/A	0	0.82	0.37	1.67	0	0	512
comp141913_c0_seq1	9	TRUE	#N/A	#N/A	0.13	0	0	0.23	1.59	0	308
comp141956_c0_seq1	6	FALSE	#N/A	#N/A	0.27	0.4	1.89	0.95	1.31	0	299
comp142059_c0_seq1	2	FALSE	#N/A	#N/A	9.07	1.74	1.36	2.06	2.12	4.53	277
comp142603_c0_seq1	4	TRUE	#N/A	#N/A	0.13	2.29	2.39	1.13	0	0.49	316
comp142607_c0_seq1	6	TRUE	#N/A	#N/A	0	0.34	2.98	0	0	0	359
comp142615_c1_seq1	2	TRUE	#N/A	#N/A	1.63	0	0	0	0	0	441
comp142708_c0_seq1	8	FALSE	#N/A	#N/A	0.19	0.94	0.88	2.77	1.22	1.55	643
comp142770_c0_seq1	8	TRUE	#N/A	#N/A	0.46	0.6	0.63	2.6	0.81	0	603
comp142857_c0_seq1	6	TRUE	#N/A	#N/A	0	0	4.37	3.03	0	0	259
comp143107_c0_seq1	8	TRUE	#N/A	#N/A	0	0	0	1.68	0	0	212
comp143141_c0_seq1	8	FALSE	#N/A	#N/A	0.17	0.78	1.75	2.3	1.26	0	466
comp143175_c0_seq1	8	TRUE	#N/A	#N/A	0.33	0	2.24	2.94	0.54	0	364
comp143235_c0_seq1	9	FALSE	#N/A	#N/A	1.17	0	0.92	0.7	1.92	0	204
comp143268_c0_seq1	5	TRUE	#N/A	#N/A	0	0	0.21	0.24	0	2.58	298
comp143288_c0_seq1	6	TRUE	#N/A	#N/A	0	0.33	1.56	0.79	0	0	363
comp143397_c0_seq1	9	TRUE	#N/A	#N/A	0.1	0.15	0.31	0.35	2.41	0	406
comp143474_c0_seq1	5	TRUE	#N/A	#N/A	0	0	0	0	0	1.6	739
comp143505_c0_seq1	6	TRUE	cytochrome b-c1 complex subunit 9	#N/A	0	0.93	1.7	1.1	0	0	259	2.8e-17	Oryctolagus cuniculus	mitochondrial inner membrane; ubiquinol-cytochrome-c reductase activity; mitochondrial electron transport, ubiquinol to cytochrome c
comp143597_c0_seq2	9	FALSE	#N/A	#N/A	0.16	0.47	0.25	0.84	1.54	0	254
comp143622_c0_seq1	9	TRUE	#N/A	#N/A	0	0	0	0	1.79	0	219
comp143642_c0_seq1	10	FALSE	#N/A	#N/A	0.24	0.18	1.15	1.96	1.79	1.25	328
comp143713_c0_seq1	1	FALSE	#N/A	#N/A	0.17	2.1	0.82	0.62	0	0	229
comp143914_c0_seq1	5	TRUE	#N/A	#N/A	0	0.12	0.12	0	0	1.7	511
comp143992_c0_seq1	1	TRUE	#N/A	#N/A	0.68	2.45	0	0.24	0	0	295
comp144025_c0_seq1	2	TRUE	#N/A	#N/A	1.6	0	0	0	0.29	0.03	997
comp144325_c0_seq1	10	FALSE	#N/A	#N/A	0.83	0.42	1.53	0.99	2.38	0.18	288
comp144371_c0_seq1	5	TRUE	#N/A	#N/A	0.17	0	0	0.46	0.42	3.09	464
comp144390_c0_seq1	9	TRUE	hypothetical protein SORBIDRAFT_1994s002010	#N/A	0	0	0.11	0.51	1.56	0	565	2.2e-07	Sorghum bicolor
comp1446_c0_seq1	9	TRUE	#N/A	#N/A	0	0	0	0	2.13	0	230
comp144615_c0_seq1	9	FALSE	#N/A	#N/A	1.2	0.68	0.47	0.53	2.93	0	267
comp144879_c0_seq1	9	FALSE	#N/A	#N/A	0.7	0.33	1.04	0.79	2.07	0.12	1089
comp145024_c0_seq1	6	TRUE	#N/A	#N/A	0.12	0	1.76	1.11	0	0	322
comp145086_c0_seq1	9	TRUE	#N/A	#N/A	0	0	0	0	1.65	0	356
comp145086_c0_seq2	5	TRUE	#N/A	#N/A	0	0	0	0	0	1.78	274
comp145109_c0_seq1	1	TRUE	#N/A	#N/A	0.16	1.69	0.25	0.14	0	0	500
comp145174_c0_seq1	5	TRUE	#N/A	#N/A	0	0	0	0	0	3.72	468
comp145243_c0_seq1	5	FALSE	#N/A	#N/A	0.15	0.46	0	0.55	0	1.96	261
comp145539_c1_seq1	5	TRUE	#N/A	#N/A	0	0	0	0.14	0	1.93	504
comp145587_c0_seq1	2	TRUE	thap domain-containing protein 9-like	Q7M3K2	1.78	0.54	0	0.09	0.12	0	783	3.3e-98	Hydra magnipapillata
comp145834_c0_seq1	9	FALSE	#N/A	#N/A	0.54	0.2	1.06	0.36	1.82	0.78	590
comp145944_c0_seq1	5	TRUE	#N/A	#N/A	0	0.1	0	0	0	1.55	612
comp146051_c0_seq1	9	FALSE	#N/A	#N/A	0.75	0.9	0.94	1.07	2.56	0	267
comp146058_c0_seq1	5	TRUE	#N/A	#N/A	0.19	0.65	0.38	0.09	0.12	7.3	835
comp146089_c0_seq1	1	TRUE	#N/A	#N/A	0	4.61	0	0	0	0	222
comp146144_c0_seq1	9	TRUE	#N/A	#N/A	0	0.46	0.48	0	1.88	0	260
comp146216_c0_seq1	10	FALSE	#N/A	#N/A	0.35	1.19	0.97	1.1	1.72	0.62	454
comp146238_c0_seq1	9	TRUE	#N/A	#N/A	0.88	0	0.46	0.78	2.87	0	273
comp146261_c0_seq1	9	TRUE	#N/A	#N/A	0	0	0	0.2	1.67	0.07	352
comp146328_c0_seq1	1	TRUE	#N/A	#N/A	0.12	1.5	0.2	0.22	0	0.16	321
comp1463382_c0_seq1	9	TRUE	#N/A	#N/A	0	0	0	0	1.58	0	248
comp146357_c0_seq1	8	TRUE	#N/A	#N/A	0	0	2.34	4.53	0.73	0	268
comp146388_c0_seq1	9	TRUE	#N/A	#N/A	0.61	0.92	0.48	0.27	3.35	0	263
comp146408_c0_seq1	1	TRUE	#N/A	n/a	0	2.26	0	0	0	0	886
comp146514_c1_seq1	6	TRUE	#N/A	#N/A	0.54	0.22	2.34	0.97	0.36	0	807
comp146596_c0_seq1	6	FALSE	#N/A	#N/A	0.3	0.23	1.67	1.09	0.37	0.97	263
comp146716_c0_seq1	5	TRUE	#N/A	#N/A	0	0	0	0	0	1.9	229
comp146716_c1_seq1	5	TRUE	#N/A	#N/A	0	0.27	0	0	0	1.62	222
comp146849_c0_seq1	8	TRUE	#N/A	#N/A	0	0	0.23	2.6	1.07	0	274
comp146955_c0_seq1	5	FALSE	#N/A	#N/A	0.36	0.54	0.19	0	0.29	1.78	332
comp147053_c0_seq1	9	FALSE	#N/A	#N/A	0.12	0	0.58	0.44	1.51	0	324
comp147171_c0_seq1	6	FALSE	#N/A	#N/A	1.04	1.2	1.76	1.57	1.37	1.49	500
comp147209_c0_seq1	9	FALSE	#N/A	#N/A	0.83	0.5	1.04	0.59	1.62	0.16	482
comp147238_c0_seq1	5	TRUE	#N/A	#N/A	0	0	0	0.29	0	1.61	493
comp147255_c0_seq1	2	TRUE	#N/A	#N/A	1.81	0	0	0	0	0	397
comp147491_c0_seq1	8	TRUE	#N/A	#N/A	0	0.3	0.31	1.77	0.48	0	202
comp147509_c0_seq1	1	TRUE	#N/A	#N/A	0	2.28	0	0	0	0	211
comp147556_c0_seq1	10	FALSE	#N/A	#N/A	0.3	0.23	1.2	0.82	1.87	0.68	262
comp1476343_c0_seq1	9	TRUE	#N/A	#N/A	0	0	0.21	0	1.62	0	301
comp147653_c0_seq2	2	FALSE	#N/A	#N/A	1.91	0.26	0.82	1.55	0.43	0	230
comp147697_c0_seq1	1	FALSE	#N/A	#N/A	0	2.97	0.31	1.05	0	0.13	406
comp147734_c0_seq1	1	TRUE	#N/A	#N/A	0	2.8	0.24	0	0	0	258
comp1478369_c0_seq1	9	TRUE	#N/A	#N/A	0.17	0	0.27	0	2.12	0	231
comp147890_c0_seq1	5	TRUE	#N/A	#N/A	0	0	0	0.26	0	2.6	276
comp147932_c0_seq1	10	FALSE	hypothetical protein DAPPUDRAFT_268105	n/a	0.63	1.07	0.62	1.54	1.35	0.5	508	2.7e-05	Daphnia pulex
comp148021_c0_seq3	5	TRUE	#N/A	#N/A	0	0	0	0	0	1.78	470
comp148063_c0_seq1	10	TRUE	#N/A	#N/A	0	0.13	0.28	0.94	1.5	0	455
comp148093_c0_seq1	6	FALSE	#N/A	#N/A	0.16	1.19	1.99	1.97	0.77	0	253
comp148166_c0_seq1	5	TRUE	#N/A	#N/A	0	0	0	0.23	0	1.76	305
comp148277_c0_seq1	2	TRUE	fibrillin partial	Q9JJZ5	5.84	0.53	0	0.1	0	0	683	5.1e-10	Branchiostoma floridae	transmembrane signaling receptor activity; oxidoreductase activity; calcium ion binding; G-protein coupled receptor signaling pathway; chitin binding; extracellular region; membrane; chitin metabolic process
comp148492_c0_seq1	5	TRUE	#N/A	#N/A	0.28	0	0	0	0	5.34	288
comp148517_c0_seq1	5	TRUE	#N/A	#N/A	0.34	0	0	0	0	1.73	475
comp148573_c0_seq1	7	TRUE	#N/A	#N/A	1.38	1.65	0	0.26	0	0	548
comp148600_c0_seq1	2	FALSE	#N/A	#N/A	3.75	1.89	2.22	1.4	3.45	0.1	255
comp148628_c0_seq1	9	TRUE	#N/A	#N/A	0.11	0.16	0.17	0.39	3.71	0	369
comp148684_c0_seq1	9	TRUE	#N/A	#N/A	0	0	0.22	0	1.7	0	288
comp148801_c0_seq1	4	TRUE	#N/A	#N/A	0	3.28	2.9	0.5	0.41	0	715
comp148813_c1_seq1	2	TRUE	#N/A	#N/A	1.66	0	0.26	0	0	0	241
comp148906_c0_seq1	5	TRUE	#N/A	#N/A	0	0	0	0	0	2.9	460
comp148973_c0_seq1	5	TRUE	#N/A	#N/A	0	0	0	0	0.34	2.55	291
comp1489747_c0_seq1	9	TRUE	#N/A	#N/A	0	0.24	0.25	0	2.72	0	252
comp148975_c0_seq1	2	TRUE	#N/A	#N/A	2.91	0	0	0.26	0	0	274
comp149090_c0_seq1	8	TRUE	#N/A	#N/A	0.14	0.43	1.13	1.54	0	0.18	278
comp149173_c0_seq1	6	TRUE	#N/A	#N/A	0.51	0	3.04	1.38	0.32	0	310
comp149179_c2_seq1	5	TRUE	#N/A	#N/A	0	0	0	0	0	1.75	497
comp149363_c0_seq1	8	FALSE	#N/A	#N/A	0.4	1.1	0.64	1.88	0	0.36	494
comp149658_c0_seq2	5	TRUE	#N/A	#N/A	0.09	0	0	0	0	1.98	453
comp1496703_c0_seq1	9	TRUE	#N/A	#N/A	0	0	0	0	1.77	0	276
comp149700_c1_seq1	5	TRUE	#N/A	#N/A	0	0	0	0	0	1.92	708
comp149727_c0_seq1	9	TRUE	#N/A	#N/A	0.17	0.5	0.26	0.89	2.44	0	241
comp1497489_c0_seq1	9	TRUE	#N/A	#N/A	0	0	0	0	2.04	0	384
comp149862_c0_seq1	8	TRUE	fibrinogen c domain-containing protein 1-like	n/a	0.08	0	0.33	1.6	0	0.05	939	1.8e-20	Saccoglossus kowalevskii
comp1498992_c0_seq1	9	TRUE	#N/A	#N/A	0	0.15	0	0	2	0	391
comp1499475_c0_seq1	6	TRUE	guanine nucleotide-binding protein subunit gamma-e-like	#N/A	0	0.3	1.54	0	0	0	204	2.1e-28	Megachile rotundata	cytoplasm; heterotrimeric G-protein complex; signal transducer activity; phototransduction; G-protein coupled receptor signaling pathway; visual perception; rhabdomere; GTPase activity
comp149950_c0_seq1	8	TRUE	#N/A	#N/A	0	0	0.38	1.5	0	0	332
comp150071_c0_seq2	10	TRUE	#N/A	n/a	0.24	0.12	0.13	1.55	2.56	0	497
comp150079_c0_seq1	4	FALSE	#N/A	#N/A	0.19	2.28	0.3	1.35	0.93	0	211
comp150167_c0_seq1	9	TRUE	#N/A	#N/A	0.12	0.19	0	0	1.53	0.08	320
comp150175_c0_seq1	5	TRUE	#N/A	#N/A	0.05	0.07	0	0	0	1.56	855
comp150177_c0_seq1	9	TRUE	#N/A	#N/A	4.8	0.84	3.52	5	12.6	4.23	357
comp150252_c0_seq1	9	FALSE	#N/A	#N/A	0.95	0.39	0.68	0.31	1.7	0.17	461
comp150414_c0_seq1	8	TRUE	#N/A	#N/A	0.17	0	1.07	1.83	0	0	234
comp150538_c0_seq1	5	TRUE	#N/A	#N/A	0	0	0	0	0	2.33	242
comp150573_c0_seq1	2	FALSE	#N/A	#N/A	2.56	0.15	0.97	0.73	0.5	0	389
comp150697_c0_seq1	2	FALSE	#N/A	#N/A	2.61	0.69	0.24	0	1.5	0	260
comp150700_c0_seq1	2	TRUE	#N/A	n/a	1.65	0.2	0	0	0.16	0	606
comp150702_c1_seq1	9	TRUE	#N/A	#N/A	0.16	0.25	0	0	3.5	0	726
comp150716_c0_seq1	5	TRUE	#N/A	#N/A	0	0	0	0	0	1.61	476
comp150733_c0_seq1	4	TRUE	hypothetical protein CAEBREN_28821 [Caenorhabditis brenneri]	n/a	0.74	2.09	2.79	2.15	1.3	0	1126	0.00019	Caenorhabditis brenneri
comp150783_c0_seq1	2	TRUE	#N/A	#N/A	1.53	0	0	0	0	0	261
comp150847_c0_seq1	1	FALSE	#N/A	#N/A	0	53.42	19.66	15.82	37.19	4.77	505
comp150877_c0_seq1	7	FALSE	#N/A	#N/A	1.99	2.26	0.98	1.34	0.31	1.6	320
comp150878_c0_seq1	8	FALSE	ankyrin repeat protein	Q9QZH2	0	0.32	1.19	1.73	0.3	0.93	1317	6.2e-09	synthetic construct	protein binding
comp150899_c0_seq1	8	FALSE	#N/A	#N/A	0	0	1.58	1.54	0.7	0	278
comp150900_c0_seq1	3	FALSE	#N/A	#N/A	2.93	1.36	2.66	2.02	1.93	3.47	354
comp150907_c0_seq1	4	TRUE	#N/A	n/a	0	40.27	22.05	23.01	2.74	0.1	792
comp150907_c0_seq2	4	TRUE	#N/A	n/a	0.36	39.66	18.26	10.09	2.1	0.1	781
comp150922_c0_seq1	1	FALSE	btb poz domain-containing protein	Q14681	16.3	175	59.65	61.92	51.67	128.65	1204	3.8e-11	Strongylocentrotus purpuratus
comp150928_c0_seq1	1	FALSE	hypotheticial protein	Q5R8K6	864.46	2254.62	1097.28	1205.79	1285.31	614.64	746	6.5e-58	Hydra magnipapillata	ribosome; structural constituent of ribosome; translation
comp150930_c1_seq1	9	FALSE	#N/A	#N/A	1.02	0.54	0.85	0.75	2.34	1.38	668
comp150934_c0_seq1	5	FALSE	#N/A	#N/A	0.54	1.44	2.25	1.1	1.34	4.02	586
comp150951_c0_seq1	2	TRUE	#N/A	#N/A	1.81	0	0	0.32	0	0	220
comp150983_c1_seq1	8	TRUE	#N/A	#N/A	2.16	2.5	4.56	6	2.93	0.8	868
comp151010_c0_seq1	2	FALSE	#N/A	#N/A	141.82	53.53	93.15	46.88	82.59	0.41	315
comp151014_c0_seq1	10	FALSE	#N/A	#N/A	0.82	1.16	217.32	2256.56	1618.53	1.18	433
comp151014_c0_seq3	10	TRUE	#N/A	#N/A	1.1	2.88	335.22	3957.31	4059.67	0.77	302
comp151024_c0_seq1	2	FALSE	#N/A	#N/A	4.06	0.41	2.13	1.93	0.66	0.09	295
comp151025_c0_seq1	1	TRUE	#N/A	#N/A	0.23	3.89	0.37	1.05	0.86	0	341
comp151026_c0_seq1	4	TRUE	60s ribosomal protein l35	Q6PBC1	1377.18	4120.49	2108.03	2364.66	2398.75	1256.77	478	6.5e-44	Hydra magnipapillata	embryo development; ribosome; structural constituent of ribosome; regulation of cell cycle; cytosol; translational elongation
comp151032_c0_seq1	1	TRUE	ribosomal protein l22	P52819	1519.94	4723.22	1813.03	1665.88	1674.41	896.62	470	4.6e-30	Lepidochitona cinerea	viral transcription; endocrine pancreas development; RNA binding; structural constituent of ribosome; translational elongation; alpha-beta T cell differentiation; translational termination; heparin binding; cytosolic large ribosomal subunit
comp151041_c0_seq1	1	FALSE	60s ribosomal protein l30	P58375	1648.52	5013.52	2474.46	2522.82	2148.94	1376	476	4.1e-65	Nematostella vectensis	ribosome; structural constituent of ribosome; translation
comp151059_c0_seq1	9	FALSE	#N/A	#N/A	5.63	90.81	27.36	23.88	126.6	0.31	248
comp151066_c0_seq1	2	TRUE	#N/A	#N/A	29.77	0.36	0	0	0.58	0	339
comp151090_c0_seq2	9	FALSE	#N/A	#N/A	0.49	0.25	0	0	3.23	1.59	242
comp151106_c0_seq1	2	TRUE	#N/A	n/a	1.54	0.21	0.11	0	0	0	569
comp151110_c1_seq1	9	FALSE	#N/A	#N/A	1.05	0.45	0.24	1.62	2.95	1.74	265
comp151117_c0_seq1	1	FALSE	macrophage-expressed gene 1	Q5RBP9	4.52	34.42	20.05	13.4	9.24	21.56	2752	0	Nematostella vectensis
comp151123_c0_seq1	1	FALSE	protein transport protein sec61 subunit gamma	#N/A	261.8	1159.58	275.7	306.45	693.02	263.23	433	7.5e-20	Hydra magnipapillata	integral to endoplasmic reticulum membrane; P-P-bond-hydrolysis-driven protein transmembrane transporter activity; protein targeting to ER; transmembrane transport
comp151130_c0_seq1	8	TRUE	#N/A	#N/A	0.65	0.16	0.34	1.54	0.26	0.28	371
comp151151_c0_seq1	6	FALSE	#N/A	#N/A	0	1.47	2.95	0.69	0.26	1.29	374
comp151151_c0_seq2	8	FALSE	#N/A	#N/A	0	0.61	1.96	2	0	0.17	329
comp151151_c0_seq3	6	TRUE	#N/A	#N/A	0	1.1	4.13	2.66	0	0	246
comp151153_c0_seq1	4	TRUE	#N/A	#N/A	9.31	24	18.84	15.84	10.02	2.77	527
comp151160_c0_seq1	9	TRUE	#N/A	#N/A	0	0.26	0	0	2.99	0	229
comp151165_c0_seq1	1	FALSE	#N/A	#N/A	1.05	3.24	1.88	0	2.63	0.87	707
comp151165_c0_seq2	8	TRUE	#N/A	#N/A	0.63	0	0.85	2.71	0	0	658
comp151183_c0_seq1	1	TRUE	#N/A	#N/A	0.14	1.7	0.22	0.5	0.34	0	284
comp151189_c0_seq1	9	FALSE	immuno-dominant variable surface antigen-like	n/a	1.78	1.54	4.62	27.35	58.44	14.9	313	9.7e-07	Candida glabrata CBS 138
comp151204_c0_seq1	4	TRUE	#N/A	#N/A	6.36	61.01	25.26	47.74	8.04	5.39	772
comp151204_c0_seq2	4	TRUE	#N/A	#N/A	3.54	65.44	33.69	27.83	2.87	7.64	529
comp151208_c0_seq1	5	FALSE	#N/A	#N/A	0	0	0.29	0	0.68	2.01	434
comp151216_c0_seq1	4	TRUE	#N/A	#N/A	5.17	14.15	9.27	5.8	7.66	2.78	332
comp151258_c0_seq1	10	TRUE	#N/A	#N/A	1.17	0.59	7.08	9.97	8.63	1.57	408
comp151289_c0_seq1	7	TRUE	tbc1 domain family member 7	Q9D0K0	1.68	1.33	0.54	0.34	0.47	0.71	1042	7.9e-84	Hydra magnipapillata	intracellular membrane-bounded organelle; regulation of Ras GTPase activity; cytoplasmic part
comp151337_c0_seq1	2	TRUE	#N/A	#N/A	2.05	0.36	0.19	0	0	0	331
comp151344_c0_seq1	6	FALSE	#N/A	#N/A	0.11	1.19	3.92	2.22	2.77	0	353
comp151346_c0_seq1	9	FALSE	#N/A	#N/A	0.64	0	0	0	1.56	0.2	375
comp151376_c0_seq1	1	TRUE	3-hydroxyisobutyryl- mitochondrial	Q58EB4	25.35	65.06	19.42	16.09	10.58	22.31	1323	4.9e-136	Hydra magnipapillata	protein binding; mitochondrial matrix; branched chain family amino acid catabolic process; 3-hydroxyisobutyryl-CoA hydrolase activity
comp151376_c0_seq2	1	FALSE	3-hydroxyisobutyryl- mitochondrial	Q58EB4	1.59	4.03	2.11	1.56	3.21	3.41	1308	9.7e-132	Hydra magnipapillata	hydrolase activity; metabolic process
comp151395_c0_seq1	2	TRUE	spermatogenesis serine-rich 1	Q496A3	64.1	27.63	22.37	21.38	23.62	13.04	1118	7.2e-23	Oryctolagus cuniculus
comp151411_c0_seq1	6	TRUE	#N/A	#N/A	0	0	1.68	0.32	0	0.23	225
comp151412_c0_seq2	6	TRUE	#N/A	#N/A	0	0	2.22	0.97	0.27	0	368
comp151419_c0_seq1	8	TRUE	#N/A	#N/A	22.26	75.27	84.91	137.51	57.76	25.07	276
comp151419_c0_seq2	8	FALSE	#N/A	#N/A	0.91	4.83	6.48	27.77	0.75	23.38	262
comp151423_c0_seq1	9	TRUE	#N/A	#N/A	0.44	0.5	0.7	0.79	1.63	0.43	360
comp151427_c0_seq1	2	FALSE	#N/A	#N/A	1.59	0.9	0.63	0.35	0.97	0.64	201
comp151431_c0_seq1	5	TRUE	#N/A	#N/A	0.34	0	0	0	0	1.67	353
comp151439_c0_seq1	9	FALSE	#N/A	#N/A	1.8	1.19	0.53	1.61	2.76	2.68	354
comp151448_c0_seq1	5	TRUE	#N/A	#N/A	0.12	0.09	0	0.05	0	2.35	1319
comp151465_c0_seq1	9	FALSE	#N/A	#N/A	0.16	0	0	0	1.56	0.72	250
comp151476_c0_seq2	6	FALSE	#N/A	#N/A	0	0.86	1.79	0	0	0.36	211
comp151489_c0_seq1	4	TRUE	#N/A	#N/A	7.23	60.22	27.1	54.2	6.71	3.14	204
comp151500_c0_seq1	4	TRUE	microsomal glutathione s-transferase 1	P10620	19.72	81.96	42.45	33.69	26.73	9.57	900	4.7e-33	Chlamys farreri	mitochondrial inner membrane; glutathione transferase activity; glutathione metabolic process; response to chemical stimulus; microsome; membrane part; protein binding; endoplasmic reticulum
comp151513_c0_seq1	1	TRUE	#N/A	#N/A	0.5	8.01	0.13	0.3	0.2	0.05	481
comp151528_c0_seq1	9	TRUE	#N/A	#N/A	0.26	0	0	1.76	65.79	0	380
comp151528_c0_seq2	9	TRUE	#N/A	#N/A	2.7	0	0.17	2.29	59.44	0	361
comp151538_c0_seq1	6	TRUE	riboflavin-binding protein	P02752	23.92	18.54	40.12	37.27	20.8	14.85	1491	2.9e-51	Nematostella vectensis	riboflavin transporter activity; riboflavin transport
comp151548_c0_seq1	5	TRUE	#N/A	#N/A	0	0	0	0	0.3	3.03	330
comp151548_c0_seq2	10	FALSE	#N/A	#N/A	0.92	0.6	1.04	1.65	1.62	0	302
comp151552_c0_seq1	5	TRUE	#N/A	n/a	0.06	0.96	2.72	13.92	66.01	342.63	692	0	0	0
comp151558_c0_seq1	9	TRUE	#N/A	#N/A	0	0.17	0.27	0.3	1.53	0.25	705
comp151564_c0_seq1	2	TRUE	#N/A	#N/A	1.67	0.23	0	0	0	0	262
comp151577_c0_seq1	8	FALSE	#N/A	#N/A	0.97	0.24	1.01	4.6	2.76	2.17	248
comp151579_c0_seq1	5	TRUE	cubilin precursor	O70244	0.71	0.1	0.15	0.93	17.76	85.47	1228	5.9e-18	Bos taurus	hemoglobin import; protein homotrimerization; protein complex; response to nutrient; brush border membrane; receptor activity; lysosomal lumen; identical protein binding; hemoglobin binding; endocytic vesicle membrane; receptor-mediated endocytosis; small molecule metabolic process; in utero embryonic development
comp151580_c0_seq2	9	TRUE	#N/A	#N/A	0	0.25	0	0.58	3.19	0	245
comp151585_c0_seq2	6	TRUE	#N/A	#N/A	0	0	2.04	1.44	0.24	0	247
comp151607_c0_seq1	8	TRUE	#N/A	#N/A	0.28	0.08	0.44	1.5	0.14	0.07	715
comp151619_c0_seq1	8	FALSE	#N/A	#N/A	0.6	1.43	1.34	2.06	0.74	0.1	798
comp151620_c0_seq1	9	TRUE	#N/A	#N/A	0.26	3.91	5.71	8.8	75.26	4.08	308
comp151624_c0_seq1	9	TRUE	#N/A	#N/A	0	0.22	0.35	0.27	4.55	0.72	537
comp151663_c0_seq1	1	TRUE	#N/A	#N/A	0	3.08	0.24	0.46	0	0.03	782
comp151666_c0_seq1	8	FALSE	#N/A	#N/A	0.52	1.9	2.31	3	1.29	0.27	380
comp151694_c0_seq1	10	TRUE	#N/A	#N/A	12.7	7.87	38.9	50.28	47.11	13.42	735
comp151726_c0_seq1	2	TRUE	#N/A	#N/A	7.75	0	0	0	0	0	445
comp151726_c0_seq2	2	TRUE	#N/A	#N/A	1.89	0	0	0.16	0	0.06	433
comp151770_c0_seq1	4	TRUE	kiaa1143 homolog	Q5RKH3	27.46	62.31	50.08	45.18	17.44	21.17	690	5e-25	Branchiostoma floridae
comp151787_c0_seq1	5	TRUE	#N/A	#N/A	0	0	0	0	0	2.32	518
comp151788_c0_seq1	9	FALSE	#N/A	n/a	0.25	0.19	0.4	0.68	1.56	0	313
comp151804_c0_seq1	2	TRUE	#N/A	#N/A	4.34	0.3	0.93	0.71	0	0	202
comp151810_c0_seq1	7	FALSE	lyr motif-containing protein 2	#N/A	4.86	5.61	3.6	3.58	0.88	2.94	558	6.7e-18	Nematostella vectensis	mitochondrion
comp151863_c0_seq1	2	FALSE	#N/A	#N/A	4.76	2.39	4.42	2.84	1.5	0	327
comp151893_c0_seq2	2	TRUE	#N/A	#N/A	87.41	0.49	0	0	0	0	248
comp151893_c0_seq3	2	TRUE	#N/A	#N/A	273.47	0	0.27	0	0.85	0.22	230
comp151904_c0_seq1	9	TRUE	#N/A	#N/A	0	0.29	0.3	0	6.08	1.23	209
comp151922_c0_seq1	8	TRUE	#N/A	#N/A	0	0.54	0.85	3.21	0	0	222
comp151924_c0_seq1	10	FALSE	#N/A	#N/A	0.15	2.75	1.91	2.71	2.98	0.78	263
comp151940_c0_seq1	1	TRUE	#N/A	#N/A	0	1.58	0.18	0	0	0	342
comp151958_c0_seq1	8	TRUE	#N/A	#N/A	0.31	0.23	0	1.64	0.37	0	261
comp151959_c0_seq1	9	FALSE	#N/A	#N/A	0.06	0	0.97	3.95	8.28	0.12	650
comp151968_c0_seq1	1	TRUE	tyrosine-protein kinase csk-like	P41240	0.18	3.6	0.52	0.68	0.32	0	3041	2.9e-23	Hydra vulgaris	platelet activation; protein C-terminus binding; T cell costimulation; protein tyrosine kinase activity; epidermal growth factor receptor signaling pathway; Golgi apparatus; cytosol; protein phosphorylation; centrosome; T cell receptor signaling pathway; negative regulation of Golgi to plasma membrane protein transport; plasma membrane
comp151974_c0_seq1	10	TRUE	#N/A	#N/A	1.48	1.34	3.5	3.98	6.18	1.05	269
comp151974_c1_seq1	10	FALSE	#N/A	#N/A	0	1.52	1.32	2.4	2.47	0.75	238
comp151976_c0_seq1	5	FALSE	eif4g-related protein nat1	#N/A	1.99	0.27	1.99	1.61	0	5.1	221	1.6e-06	Strongylocentrotus purpuratus
comp151981_c0_seq1	3	TRUE	#N/A	#N/A	2.38	0.9	0.63	0.35	0.49	2.04	201
comp151984_c0_seq1	4	TRUE	isoform cra_a	B5X186	0.32	14.45	7.9	7.12	7.39	0.51	2355	1.6e-91	Hydra magnipapillata	peripheral nervous system axon regeneration; platelet activation; calcium ion binding; enzyme binding; enzyme inhibitor activity; response to organic cyclic compound; microsome; endoplasmic reticulum lumen; negative regulation of catalytic activity; platelet degranulation; extracellular region; Golgi apparatus
comp151999_c0_seq1	2	TRUE	#N/A	n/a	2.91	0	0	0	0	0	1685
comp151999_c1_seq1	2	TRUE	#N/A	n/a	2.46	0	0	0	0	0	470
comp152016_c0_seq1	9	FALSE	#N/A	#N/A	0.9	1.45	0.66	1.61	2.21	1	663
comp152023_c0_seq1	6	FALSE	#N/A	#N/A	0.39	0	1.53	0.69	0	1	206
comp152031_c0_seq1	1	FALSE	zinc metalloproteinase nas-12	Q19269	0.6	1.81	0.09	0.44	0.87	0.12	1462	6.9e-26	Todarodes pacificus
comp152033_c0_seq1	9	TRUE	#N/A	#N/A	0.09	0	0.15	0.17	1.85	0	422
comp152035_c0_seq1	9	TRUE	#N/A	#N/A	0	0	0.26	0	2.03	0	241
comp152058_c0_seq2	2	TRUE	#N/A	n/a	2.04	0	0	0	0	0	686
comp152067_c0_seq1	10	FALSE	#N/A	#N/A	3.81	1.99	4.6	3.53	7.37	0	314
comp152067_c0_seq2	5	FALSE	#N/A	#N/A	0	1.85	0	0.88	2.2	4.92	281
comp152069_c0_seq1	2	FALSE	#N/A	#N/A	4.44	1.17	1.75	2.78	4.09	0.57	359
comp152070_c0_seq2	6	TRUE	hypothetical protein [Artemia franciscana]	n/a	0	0.73	1.7	0.52	0.31	0	622	4.6e-52	Artemia franciscana
comp152078_c0_seq1	2	TRUE	#N/A	#N/A	2.09	0	0	0	0	0	286
comp152085_c0_seq1	9	FALSE	#N/A	#N/A	0.34	0.34	1.23	0.8	2.19	0.93	357
comp152190_c0_seq1	5	TRUE	#N/A	#N/A	0.07	0	0	0	0	2.32	542
comp152230_c0_seq1	5	FALSE	#N/A	#N/A	1.76	1.46	5.81	8.96	3.23	9.93	454
comp152247_c0_seq1	9	TRUE	#N/A	#N/A	0.35	0	1.2	0.74	3.4	0	576
comp152262_c0_seq1	5	TRUE	#N/A	#N/A	0	0	0	0.35	0	2.24	206
comp152287_c0_seq1	8	TRUE	#N/A	#N/A	0.46	0.93	2.42	4.12	1.13	1.28	260
comp152295_c0_seq1	1	FALSE	#N/A	#N/A	0.19	7.56	3.21	1.66	0	0	215
comp152298_c0_seq1	6	TRUE	#N/A	#N/A	0	0	2.75	1.02	0.2	0	981
comp152312_c0_seq1	1	FALSE	#N/A	#N/A	0.09	1.55	0.67	0.15	0.42	0	466
comp152333_c0_seq1	9	TRUE	#N/A	#N/A	0	0	0.44	0.5	1.7	0.09	288
comp152336_c0_seq1	9	TRUE	#N/A	#N/A	0	0.23	0	0	1.9	0.6	258
comp152360_c0_seq1	1	TRUE	#N/A	n/a	0.12	26.31	7.48	4.39	2.47	0.13	991
comp152391_c0_seq1	6	TRUE	#N/A	#N/A	1.36	1.2	10.92	8.13	3.62	0	351
comp152421_c0_seq1	10	TRUE	#N/A	#N/A	0.1	0.18	0.76	0.8	1.71	0	1220
comp152432_c0_seq1	9	FALSE	#N/A	#N/A	3.2	5.21	7.05	3.89	10.97	5.91	312
comp152453_c0_seq1	9	TRUE	hypothetical protein VMD_37440	#N/A	0	0	0	0.17	2.11	0	418	2.3e-22	Vibrio mimicus VM573
comp152464_c0_seq1	9	TRUE	#N/A	#N/A	1.27	0.43	3.56	4.3	12.83	1.73	282
comp152481_c0_seq1	10	FALSE	#N/A	#N/A	2.48	0.6	2.5	3.37	3.16	1.08	402
comp152488_c0_seq1	3	TRUE	#N/A	#N/A	2.82	1.89	1.48	1.12	0	5.12	255
comp152502_c0_seq1	6	TRUE	#N/A	#N/A	0	0	1.57	0.4	0	0	360
comp152522_c0_seq1	5	TRUE	#N/A	#N/A	0.12	0.18	0.19	0.21	0.59	2.84	334
comp1525276_c0_seq1	9	TRUE	#N/A	#N/A	0	0	0.24	0.55	1.52	0.1	258
comp152536_c1_seq1	10	FALSE	#N/A	#N/A	0	0	1.74	0.18	2.22	0	397
comp152539_c0_seq1	7	FALSE	#N/A	#N/A	10.29	10.35	2.99	2.42	6.64	0	442
comp152546_c0_seq1	5	TRUE	#N/A	#N/A	0.17	0.86	0.61	0.36	0	10.54	696
comp152546_c0_seq2	5	TRUE	#N/A	#N/A	0	0.92	1.07	0.91	0.44	9.6	661
comp152593_c0_seq1	5	FALSE	#N/A	#N/A	0.23	0	0.07	0.32	1.32	1.5	886
comp152619_c0_seq1	6	TRUE	#N/A	#N/A	2.73	2.28	6.39	5.4	3.47	1.09	423
comp152643_c0_seq1	8	TRUE	#N/A	#N/A	0.57	0	0.36	2.86	0	0.15	349
comp152650_c0_seq1	3	FALSE	#N/A	#N/A	4.27	3.86	1.85	1.72	0.78	5.76	374
comp152651_c0_seq1	1	FALSE	#N/A	#N/A	0.21	22.7	4.77	5.23	8.71	5.7	382
comp152678_c0_seq1	9	TRUE	#N/A	#N/A	0.17	0.52	0	0	2.94	0	233
comp152683_c0_seq1	9	FALSE	#N/A	#N/A	1.27	0.8	0.33	0.76	2.6	0	376
comp152695_c0_seq1	5	FALSE	#N/A	#N/A	1.79	2.7	2.11	1.4	0.55	4.95	357
comp152732_c0_seq1	9	TRUE	#N/A	#N/A	3.61	1.3	6.06	6.67	15.54	4.41	1016
comp152766_c0_seq1	9	TRUE	#N/A	#N/A	0.12	0.35	0	1.67	8.03	0	341
comp152779_c0_seq1	5	FALSE	#N/A	#N/A	1.39	3.34	3.1	1.32	2.61	4.47	487
comp152783_c0_seq1	9	TRUE	#N/A	#N/A	0.14	0.42	0.22	1.99	11.25	3.48	287
comp152815_c0_seq1	5	TRUE	#N/A	#N/A	0	0.09	0.29	0	0	9.42	650
comp152821_c0_seq1	8	TRUE	histone h2a	#N/A	0.22	0.5	7.55	17.14	5.46	0.21	358	4e-16	Platygyra sinensis	nucleosome; DNA binding; nucleosome assembly; lipid particle; nucleus
comp152821_c1_seq1	8	TRUE	histone h2a	#N/A	0.34	0.26	4.81	8.5	2.5	0.33	235	5.9e-16	Drosophila erecta	nucleosome; DNA binding; nucleosome assembly; nucleus
comp152845_c0_seq1	6	TRUE	#N/A	#N/A	0.38	0	2.08	0.68	0	0	211
comp152847_c0_seq1	8	FALSE	#N/A	#N/A	1.02	0	0.92	2.87	1.07	2.53	273
comp152858_c0_seq1	5	TRUE	protein	P70412	1.15	3.96	4.97	2.06	2.52	17.2	2249	6.9e-47	Acropora millepora
comp152885_c0_seq1	3	FALSE	#N/A	#N/A	8.59	0.56	2.13	0.22	4.82	7.81	325
comp152910_c0_seq1	10	FALSE	#N/A	#N/A	4.42	5.13	4.11	6.28	7.22	4.29	352
comp1529607_c0_seq1	1	TRUE	#N/A	#N/A	0.14	1.65	0	0.24	0	0	292
comp152963_c0_seq1	3	FALSE	#N/A	#N/A	3.46	0.34	1.06	0.8	2.74	3.66	357
comp1529678_c0_seq1	9	TRUE	#N/A	#N/A	0.32	0	0	0.29	1.96	0	249
comp152972_c0_seq1	2	TRUE	#N/A	#N/A	3.39	0.73	0.76	0	0	0	247
comp152997_c0_seq2	6	TRUE	#N/A	#N/A	0	0	1.56	0	0.35	0	282
comp153023_c0_seq1	6	FALSE	#N/A	#N/A	2.47	0.53	4.17	2.21	3.03	1.02	226
comp153042_c0_seq1	8	FALSE	#N/A	#N/A	0.57	0.85	2.45	2.53	1.73	1.09	282
comp153052_c0_seq1	5	TRUE	#N/A	#N/A	0	0	0	0.33	0.45	1.89	217
comp153057_c0_seq1	2	TRUE	#N/A	#N/A	17.26	0.14	0	0	0.69	0.79	423
comp153059_c0_seq1	2	TRUE	hypothetical protein TRIADDRAFT_29133	n/a	2.68	0	0	0	0	0	1489	6.9e-05	Trichoplax adhaerens
comp153059_c1_seq1	2	TRUE	#N/A	#N/A	1.91	0	0.21	0	0.33	0	293
comp153067_c0_seq1	1	TRUE	#N/A	n/a	0	2.07	0.33	0	0.26	0	378
comp153075_c0_seq1	1	FALSE	#N/A	n/a	0.04	2.86	0.85	0.55	0.95	0.05	1030
comp153081_c0_seq1	1	TRUE	#N/A	#N/A	0	3.71	0.43	0	0	0	584
comp153112_c0_seq1	10	TRUE	#N/A	#N/A	2.51	2.15	4.59	5.94	9.65	2.61	588
comp153119_c0_seq1	2	TRUE	#N/A	#N/A	10.11	1.16	1.38	1.38	0.54	1.2	363
comp153125_c0_seq1	5	FALSE	#N/A	#N/A	1.97	1.14	0.12	0.27	0.19	5.54	527
comp153127_c0_seq4	8	TRUE	#N/A	#N/A	0	0.29	0.71	1.74	0.64	0	616
comp153152_c0_seq1	10	FALSE	#N/A	#N/A	1.19	0.2	2.08	1.18	1.94	1.44	302
comp153166_c0_seq1	5	TRUE	#N/A	n/a	0	0	0	0	0	9.93	356
comp153188_c0_seq1	9	TRUE	#N/A	#N/A	0	0	0	0	1.72	0	228
comp153191_c0_seq1	9	TRUE	#N/A	#N/A	1.88	1.14	1.19	4.94	10.77	3.38	318
comp1531965_c0_seq1	9	TRUE	#N/A	#N/A	0	0	0	0	2	0	244
comp153198_c0_seq1	8	FALSE	#N/A	#N/A	1.21	0.81	1.49	4.1	0.99	2.6	296
comp153209_c0_seq1	9	TRUE	#N/A	#N/A	0.19	0.29	0.91	1.71	5.17	2.09	208
comp153220_c0_seq1	9	FALSE	#N/A	#N/A	0.34	0.26	2.41	1.82	6.24	0	235
comp153227_c0_seq1	9	TRUE	#N/A	#N/A	3.22	4.27	2.84	3.45	7.89	2.98	310
comp153269_c0_seq1	6	TRUE	#N/A	#N/A	0	0.64	1.78	1.01	0	0	282
comp153305_c0_seq1	9	FALSE	#N/A	#N/A	0	0	0	1.93	7.18	4.95	259
comp153326_c0_seq1	1	TRUE	28s ribosomal protein mitochondrial-like	P82914	4.72	12.55	4.78	5.19	4.46	3.32	1512	1.4e-26	Nematostella vectensis
comp153392_c0_seq1	5	FALSE	#N/A	#N/A	1.2	1.36	1.89	2.15	7.13	9.98	398
comp153429_c1_seq1	1	TRUE	#N/A	#N/A	5.04	21.01	0.35	0	1.34	0	728
comp153451_c0_seq1	7	TRUE	mgc89088 protein	#N/A	5.23	3.84	1.11	0.25	0.35	0.18	282	1.9e-06	Hydra magnipapillata
comp153458_c0_seq1	2	TRUE	#N/A	n/a	1.87	0	0.04	0.04	0	0.02	1703
comp153487_c0_seq1	9	TRUE	#N/A	#N/A	0.86	0.12	0.37	0.28	2.31	0.3	509
comp153495_c0_seq1	5	TRUE	#N/A	#N/A	0	0	0	0	0	1.74	856
comp153523_c0_seq1	2	FALSE	#N/A	n/a	2.13	0.9	0.21	0.24	0.16	0	599
comp153533_c0_seq1	3	TRUE	#N/A	#N/A	2.01	0.14	0.29	0.49	0.67	2.17	437
comp153557_c0_seq1	4	FALSE	protein lin-52 homolog	Q8CD94	6.4	8.65	7.44	6.3	1.73	4.37	623	3e-32	Nematostella vectensis
comp153575_c0_seq1	5	FALSE	#N/A	#N/A	5.51	0	0.34	0.29	0.79	13.14	739
comp153577_c0_seq1	9	TRUE	#N/A	#N/A	0.17	0.26	0	0.61	1.68	0	233
comp153581_c0_seq1	9	TRUE	#N/A	#N/A	0.47	0.54	0.19	1.06	3.19	0.46	337
comp153599_c0_seq1	2	TRUE	hypothetical protein	#N/A	8.53	0	0	0	0	0	374	5e-22	uncultured Rhodospirillales bacterium HF4000_24M03
comp153610_c0_seq1	1	FALSE	#N/A	#N/A	4.45	11.16	8.36	3.56	1.39	4.02	421
comp153632_c0_seq1	9	TRUE	tpa_exp: polyprotein	Q05654	0.18	0.03	0.12	0.23	1.58	0.17	2161	8e-83	Lytechinus variegatus
comp153633_c0_seq1	5	FALSE	#N/A	#N/A	0.8	0.08	0.16	0	0.49	1.83	798
comp153646_c0_seq1	9	TRUE	#N/A	#N/A	0.17	0	0	0.3	1.65	0	237
comp153659_c0_seq1	1	TRUE	#N/A	#N/A	0.32	2.44	0.13	0.43	0.4	0	493
comp153671_c0_seq1	5	FALSE	#N/A	#N/A	0.87	0.12	0.87	1.42	1.55	1.78	504
comp153672_c0_seq1	9	FALSE	#N/A	#N/A	0.27	0.82	1.28	0.24	2.99	0.87	294
comp153682_c0_seq1	5	TRUE	#N/A	#N/A	0	0	0.1	0	0	2.8	604
comp153682_c1_seq1	5	TRUE	#N/A	#N/A	0.03	0	0.08	0	0.07	2.3	1481
comp153706_c0_seq1	2	FALSE	#N/A	#N/A	2.56	1.36	0.47	0	1.11	0	265
comp153716_c0_seq1	5	FALSE	#N/A	#N/A	0	0	0	0.6	0.33	1.67	598
comp153724_c0_seq1	5	TRUE	tyrosinase	Q00234	0.07	0.08	0	0	0	1.76	2167	1.1e-116	Gallaecimonas xiamenensis 3-C-1
comp153733_c0_seq1	7	TRUE	#N/A	#N/A	1.73	0.98	0	0.13	0	0.32	553
comp153744_c0_seq1	9	TRUE	#N/A	#N/A	1.82	2.24	1.8	2.85	5.59	1.9	350
comp153757_c0_seq1	9	FALSE	#N/A	#N/A	2.47	0.78	2.87	1.63	4.46	1.25	307
comp153761_c0_seq2	5	TRUE	#N/A	#N/A	0.15	0.22	0	0	0	1.5	274
comp153812_c0_seq1	4	TRUE	#N/A	#N/A	0	1.73	0.56	0.77	0.35	0	558
comp153826_c0_seq1	1	TRUE	#N/A	#N/A	0.11	2.14	0.34	0.19	0.53	0	366
comp153826_c1_seq1	1	TRUE	#N/A	#N/A	0.23	2.76	0.72	0.2	0	0	349
comp153860_c0_seq1	9	FALSE	#N/A	#N/A	9.68	3.48	10.71	12.58	25.44	7.04	346
comp153864_c0_seq1	10	FALSE	#N/A	#N/A	1.78	2.69	2.81	2.51	4.06	0	313
comp153879_c0_seq1	2	TRUE	isoleucyl trna synthetase family member (irs-1)-like	#N/A	1.8	0.09	0	0.11	0.15	0	644	4.7e-07	Saccoglossus kowalevskii
comp153881_c1_seq1	5	TRUE	#N/A	#N/A	0.14	0.41	0	0	0	2.54	293
comp153884_c0_seq1	2	TRUE	#N/A	#N/A	12.52	2.5	0.86	0.52	0	0	409
comp153884_c0_seq2	2	TRUE	#N/A	#N/A	17.7	0	0.55	0.18	0	0.07	389
comp153906_c0_seq1	1	FALSE	#N/A	n/a	0.24	27.32	5.32	6.92	7.7	21.98	2184
comp153916_c0_seq1	9	FALSE	protein fam183b-like	A8QW39	31.07	8.82	12.06	14.68	33.5	7.11	724	5.2e-61	Nematostella vectensis
comp153916_c0_seq2	5	TRUE	protein fam183b-like	A8QW39	0	0	0	0	0	4.47	620	1.4e-29	Nematostella vectensis
comp153917_c0_seq1	1	FALSE	#N/A	#N/A	3.19	9.1	3.63	2.22	5.65	7.63	225
comp153941_c0_seq1	5	FALSE	#N/A	#N/A	5.6	4.64	7.53	5.7	12.13	14.89	726
comp153956_c0_seq1	8	FALSE	#N/A	#N/A	0.61	1.85	4.43	5.03	0	0	326
comp153965_c0_seq1	4	FALSE	#N/A	#N/A	0	3.54	1.06	3.9	0.82	0	238
comp153980_c0_seq1	6	TRUE	#N/A	#N/A	0.05	0.08	1.54	0.55	0.13	0.1	777
comp154001_c0_seq1	5	FALSE	#N/A	#N/A	0.36	0.27	1.41	0.96	0	2.18	223
comp154008_c0_seq1	2	TRUE	#N/A	#N/A	1.51	0	0	0.25	0	0.18	291
comp154032_c0_seq1	7	FALSE	#N/A	#N/A	1.86	2.19	0.65	0	1.27	0.07	385
comp154034_c0_seq1	5	TRUE	#N/A	#N/A	0.1	1.33	0.93	1.76	0.96	6.12	406
comp154057_c0_seq1	5	TRUE	receptor-type tyrosine-protein phosphatase delta-like	Q64487	0.23	0.02	0.05	0.08	0	1.58	2638	7.5e-131	Hydra magnipapillata	peptidyl-tyrosine dephosphorylation; presynaptic membrane assembly; integral to membrane; heterophilic cell-cell adhesion; receptor binding; protein tyrosine phosphatase activity; cell adhesion molecule binding; positive regulation of dendrite morphogenesis
comp154063_c0_seq1	9	TRUE	#N/A	#N/A	0.09	0.13	0	0.64	2.84	0.29	448
comp154073_c0_seq1	7	TRUE	#N/A	#N/A	1.72	1.86	0	0	0	0	324
comp154088_c0_seq1	10	TRUE	#N/A	#N/A	0.82	0.41	1.29	1.47	1.67	0.79	292
comp154101_c1_seq1	9	FALSE	regulator of calcineurin 1	Q6IN33	14.84	11.67	9.08	11.3	20.77	5.47	1667	1.6e-36	Metaseiulus occidentalis	regulation of phosphoprotein phosphatase activity; skeletal muscle fiber development; cytoplasm; nucleus
comp154140_c0_seq1	5	TRUE	#N/A	#N/A	0.52	0.26	0.68	0.77	0.42	7.18	464
comp154153_c0_seq1	9	FALSE	#N/A	#N/A	12.35	6.87	13.04	15.98	27.91	9.25	911
comp154169_c0_seq1	7	TRUE	#N/A	#N/A	3.88	3.14	1.09	0.74	1.36	0.71	288
comp154170_c0_seq1	1	TRUE	Protein F01D5.2 [Caenorhabditis elegans]	#N/A	0	18.93	1.03	0.58	0	0	245	0.00031	Caenorhabditis elegans
comp154193_c0_seq1	1	TRUE	#N/A	#N/A	0	8.33	2.83	0.23	0.63	0	311
comp154195_c0_seq1	9	FALSE	#N/A	#N/A	0	0.25	0.79	0.3	2.05	0	238
comp154201_c0_seq1	9	FALSE	#N/A	#N/A	0.82	0	0	0.59	1.61	0	243
comp154202_c0_seq1	5	FALSE	#N/A	#N/A	3.4	10.26	3.96	1.35	2.16	13.42	317
comp154264_c0_seq1	5	FALSE	#N/A	#N/A	0	0	0	0.31	0.85	2.45	230
comp154321_c0_seq1	1	FALSE	#N/A	#N/A	0.6	2.16	0.83	0	0.55	0	529
comp154355_c0_seq1	5	TRUE	#N/A	#N/A	0.12	0	0.09	0.53	1.31	6.97	673
comp154376_c0_seq1	9	TRUE	#N/A	#N/A	0	0	0.29	0.33	2.7	0	217
comp154382_c0_seq1	9	TRUE	#N/A	#N/A	0	0	0.56	0.32	2.16	0	226
comp154434_c0_seq1	8	TRUE	#N/A	#N/A	0	0	0.29	1.64	0	0	218
comp154480_c0_seq1	9	TRUE	#N/A	#N/A	0	0.17	0.36	0.2	1.69	0.15	348
comp154499_c0_seq1	8	TRUE	#N/A	#N/A	0.32	0.24	0.76	1.93	0.79	0	249
comp154586_c0_seq1	9	FALSE	#N/A	#N/A	1.39	0.97	3.19	2.29	7.06	0	374
comp154590_c0_seq1	8	FALSE	#N/A	#N/A	1.46	0.44	1.61	1.83	1.07	1.78	273
comp154598_c0_seq1	6	TRUE	#N/A	#N/A	0.2	6.16	13.48	9.07	1.71	5.05	401
comp154604_c0_seq1	9	TRUE	#N/A	#N/A	0.69	2.29	0.65	0.49	26.06	0	289
comp154625_c0_seq1	5	TRUE	#N/A	#N/A	0	0	0.41	0.23	0.32	1.75	308
comp154628_c0_seq1	9	TRUE	latrophilin-like receptor	n/a	0.13	0	0.1	0.59	7.31	0	605	2.2e-05	Ostreococcus lucimarinus CCE9901
comp154637_c0_seq1	5	FALSE	#N/A	#N/A	0.14	0	0.44	0.75	0	1.62	285
comp154693_c0_seq2	9	FALSE	#N/A	#N/A	0.83	0	0	0.3	1.62	0.74	241
comp154728_c0_seq1	9	TRUE	#N/A	#N/A	0.27	0.62	0	0	2.68	0	292
comp154767_c0_seq1	5	FALSE	#N/A	#N/A	0.42	1.48	1.1	2.5	0.34	5.21	285
comp154775_c0_seq1	2	TRUE	#N/A	#N/A	1.61	0	0	0	0.26	0	744
comp154781_c0_seq1	4	TRUE	#N/A	#N/A	0.54	5.97	2.26	5.46	1.32	0	222
comp1547969_c0_seq1	9	TRUE	#N/A	#N/A	0	0	0	0.35	1.91	0	205
comp154801_c0_seq1	5	TRUE	#N/A	#N/A	0	0	0	0	0	1.57	294
comp154813_c0_seq1	2	FALSE	#N/A	#N/A	3.75	0.65	3.04	1.53	0.53	0	372
comp154822_c0_seq1	5	TRUE	#N/A	#N/A	0	0	0.23	0	0.35	9.4	279
comp154840_c0_seq1	6	TRUE	#N/A	#N/A	0	0.24	2.51	0.29	0	0	250
comp154885_c0_seq1	2	TRUE	PREDICTED: uncharacterized protein LOC101238613, partial	n/a	1.5	0.26	0.19	0.17	0.12	0	1647	9.4e-73	Hydra magnipapillata
comp154898_c0_seq1	6	FALSE	#N/A	#N/A	7.6	2.87	25.79	24.43	15.08	24.63	441
comp154905_c0_seq1	8	TRUE	#N/A	#N/A	0.22	0.22	0.58	1.85	0.18	0	539
comp154926_c1_seq1	1	TRUE	#N/A	#N/A	0.15	2.92	0	0	0.36	0	268
comp154926_c1_seq2	9	TRUE	#N/A	#N/A	2.07	2.89	1.01	0.86	10.17	0	250
comp154952_c0_seq1	2	FALSE	#N/A	#N/A	9.01	1.84	1.21	1.18	3.22	0	425
comp154958_c0_seq1	5	TRUE	#N/A	#N/A	0.22	0.17	0	0.4	0.82	33.88	360
comp154975_c0_seq1	7	FALSE	#N/A	n/a	2.05	2.37	0.95	2.37	0.3	0	331
comp154984_c0_seq1	5	FALSE	#N/A	#N/A	0	0.79	0.18	0.93	0	2.38	688
comp154988_c1_seq1	1	TRUE	multivesicular body subunit 12b-like	Q9H7P6	14.4	30.49	8.93	6.44	6.87	7.65	1252	4.5e-37	Hydra magnipapillata	endosome; transport; cellular process; membrane
comp154996_c0_seq2	9	TRUE	#N/A	#N/A	6.21	3.71	4.1	3.62	17.36	3.81	276
comp154996_c0_seq3	5	TRUE	#N/A	#N/A	0.18	0.27	0	0.32	0	1.85	222
comp155015_c0_seq1	2	FALSE	#N/A	#N/A	2.97	0.46	0	0.18	1.25	0	780
comp155018_c0_seq1	2	TRUE	PREDICTED: uncharacterized protein LOC100210512, partial	n/a	1.7	0.09	0.19	0.11	0	0.39	658	2.7e-12	Hydra magnipapillata
comp155039_c0_seq1	2	FALSE	p2x purinoceptor 7	Q99572	1.6	0	0.08	0.09	0.59	0.03	822	8.2e-29	Strongylocentrotus purpuratus
comp155089_c0_seq1	1	TRUE	nfu1 iron-sulfur cluster scaffold mitochondrial-like	Q9UMS0	4.52	12.8	3.75	2.74	3.96	5.34	988	8.2e-104	Hydra magnipapillata	iron-sulfur cluster assembly; iron ion binding; protein binding; 4 iron, 4 sulfur cluster binding; nucleus; cytosol; mitochondrion
comp155110_c0_seq1	5	TRUE	#N/A	#N/A	2.05	0.48	0.62	0.7	0.19	17.18	507
comp155119_c0_seq1	3	TRUE	#N/A	#N/A	5.28	0.26	0	0.3	0	3.61	234
comp155148_c0_seq1	5	TRUE	#N/A	#N/A	0.12	0.54	0.93	2.02	1.46	8.35	672
comp155150_c0_seq1	5	TRUE	#N/A	#N/A	1.42	0.71	1.94	1.18	2.55	7.71	422
comp155175_c0_seq1	5	FALSE	#N/A	#N/A	0.66	1.24	0	0	0	5.27	243
comp155201_c0_seq1	1	FALSE	#N/A	n/a	5.58	14.52	2.22	2.1	5.52	0	850
comp155203_c0_seq1	9	FALSE	#N/A	#N/A	0	0.19	0.97	0.66	2.26	0.28	649
comp155206_c0_seq1	5	TRUE	#N/A	#N/A	0	0	0	0	0	4.22	255
comp155206_c1_seq1	5	TRUE	#N/A	#N/A	0	0	0	0.26	0	5.61	274
comp155222_c0_seq1	5	FALSE	#N/A	#N/A	1.9	2.88	2.29	2.4	3.57	4.46	356
comp155243_c0_seq1	9	TRUE	#N/A	#N/A	3.16	0	0.35	0.59	29.21	1.07	720
comp155277_c0_seq1	9	TRUE	#N/A	#N/A	2.04	4.31	0	1.46	38.52	0	391
comp155298_c0_seq1	2	FALSE	#N/A	#N/A	1.56	0	0.45	0.76	0	0.73	281
comp155302_c1_seq1	5	FALSE	#N/A	#N/A	0.66	1.12	1.43	2.37	2.03	5	482
comp155306_c0_seq1	5	FALSE	#N/A	#N/A	0.72	1.63	0.19	0	0.29	3.78	332
comp155308_c0_seq1	1	FALSE	protein	P04813	0.11	29.45	3.78	3.31	29.4	0.07	366	3.8e-35	Hydra magnipapillata	serine-type endopeptidase activity; proteolysis
comp155308_c1_seq1	9	FALSE	protein	#N/A	0	19.42	9.79	6.72	54.22	0	276	4.2e-22	Hydra magnipapillata	serine-type peptidase activity
comp155311_c0_seq1	9	FALSE	#N/A	#N/A	1.11	1.67	2.76	4.78	7.45	3.61	433
comp155317_c0_seq1	8	TRUE	#N/A	#N/A	0.1	0.08	1.07	2.16	0	0	761
comp155321_c0_seq2	8	FALSE	#N/A	#N/A	1.62	1.33	0.46	6.05	4.33	2.74	271
comp155355_c0_seq1	4	FALSE	#N/A	n/a	17.42	15.32	19.77	17.73	9.35	3.17	680
comp155356_c0_seq1	10	FALSE	protein jagunal homolog 1	Q5XJX0	10.63	6.41	10.51	15.13	13.75	3.83	1231	4.5e-50	Hydra magnipapillata
comp155361_c0_seq1	10	TRUE	#N/A	#N/A	0.19	0.29	0.3	1.72	2.36	0.12	207
comp155370_c0_seq1	2	TRUE	#N/A	#N/A	5.71	0	0.88	0	0.55	0	356
comp155373_c0_seq2	2	TRUE	#N/A	#N/A	2.78	0.12	0	0	0	0	503
comp155375_c0_seq1	4	FALSE	transmembrane protease serine 6-like	#N/A	0.17	8.71	5.08	4.86	6.66	0	235	4.6e-19	Hydra magnipapillata	plasma membrane; integral to membrane; serine-type endopeptidase activity; proteolysis
comp155388_c0_seq1	5	FALSE	#N/A	#N/A	1.41	0.89	2.97	0.84	0.29	3.02	339
comp155395_c0_seq1	9	FALSE	#N/A	#N/A	0.33	0.49	1.8	4.37	9.58	0	245
comp155413_c0_seq1	1	TRUE	#N/A	#N/A	0.16	2.95	0.51	0	0	0	245
comp155436_c0_seq1	4	TRUE	#N/A	#N/A	3.94	10.23	6.46	3.38	0.77	0.2	253
comp155438_c0_seq1	10	FALSE	#N/A	#N/A	1.39	1.05	1.45	4.59	5.11	1.95	459
comp155438_c0_seq2	9	TRUE	#N/A	#N/A	0.29	0.72	0.97	1.28	3.29	0.37	416
comp155443_c0_seq1	5	FALSE	#N/A	#N/A	0.11	0.81	0.34	0	0.26	1.58	374
comp155456_c0_seq1	9	TRUE	#N/A	#N/A	0.14	0	0	0	1.66	0.35	295
comp155465_c0_seq1	9	FALSE	#N/A	#N/A	0.63	0.55	0.29	0.16	2	0	440
comp155488_c0_seq1	9	FALSE	#N/A	#N/A	0.14	0.72	0.86	1.35	2.52	1.19	583
comp155492_c0_seq1	5	TRUE	#N/A	#N/A	2.58	4.1	3.21	2.18	2.99	9.24	294
comp155518_c1_seq1	5	FALSE	alk tyrosine kinase receptor-like	#N/A	1.19	0.45	0	0.27	0	5.07	268	6.8e-09	Trichoplax adhaerens
comp155518_c2_seq1	5	TRUE	#N/A	#N/A	0.74	0	0	0	0	4.89	215
comp155518_c3_seq1	5	TRUE	zinc metalloproteinase nas-13-like	Q20191	1.81	1.09	0.86	0.81	1.33	24.28	440	4.9e-17	Hydra magnipapillata
comp155533_c0_seq1	8	TRUE	#N/A	#N/A	1.56	1.93	5.37	6.85	3.83	2.37	281
comp155535_c0_seq2	2	FALSE	#N/A	#N/A	8.01	0.9	2.27	0.97	0.32	3.79	304
comp155536_c0_seq1	9	FALSE	#N/A	#N/A	8.65	1.75	7.12	14.78	25.32	5.14	309
comp155538_c0_seq1	3	FALSE	#N/A	#N/A	8.13	6.99	5.21	3.21	4.87	8.32	422
comp155542_c0_seq1	1	FALSE	#N/A	#N/A	1.83	12.64	4.32	3.81	3.73	0	262
comp155543_c0_seq1	6	TRUE	#N/A	n/a	0.15	0.23	1.69	0.41	0	0	519
comp155557_c0_seq1	9	TRUE	#N/A	#N/A	0.29	0.22	0.46	0.26	1.8	0.66	271
comp155589_c0_seq1	10	TRUE	#N/A	#N/A	3.17	1.47	9.36	13.39	13.37	4.71	490
comp155597_c0_seq1	4	TRUE	#N/A	n/a	0.13	2.08	1.18	0.67	0	0.08	319
comp155605_c0_seq1	5	TRUE	#N/A	#N/A	0.89	0	0.16	0.53	0.97	4.49	405
comp155621_c0_seq1	6	FALSE	#N/A	#N/A	3.57	2.5	4.53	3.43	1.28	2.97	458
comp155621_c1_seq1	6	FALSE	#N/A	#N/A	2.41	1.31	3.19	1.72	1.65	2.91	414
comp155652_c0_seq1	3	FALSE	#N/A	#N/A	9.09	3.85	6.53	5.85	5.67	8.05	500
comp155655_c0_seq1	5	FALSE	#N/A	#N/A	7.61	7.62	4.5	3.14	7.18	13.63	545
comp155668_c1_seq1	10	TRUE	#N/A	#N/A	3.75	1.96	11.02	15.87	16.1	3.34	553
comp155670_c0_seq1	2	FALSE	#N/A	#N/A	5.97	1.16	0.3	0.69	2.84	0	207
comp155673_c0_seq1	9	FALSE	#N/A	#N/A	1.77	37.97	8.36	8.61	45.77	0.19	406
comp155673_c0_seq2	1	TRUE	#N/A	#N/A	1.14	22.56	9.18	3.62	2.17	0.08	315
comp155688_c0_seq1	4	TRUE	ubiquitin/unknown protein fusion, partial [Bigelowiella natans]	n/a	2.45	9.49	5.37	3.81	1.31	1.68	749	1.2e-10	Bigelowiella natans	protein binding
comp155757_c0_seq1	9	FALSE	#N/A	#N/A	0.53	3.35	1.5	1.32	3.63	0	377
comp155774_c0_seq1	2	FALSE	#N/A	#N/A	1.86	0.47	0.73	0.83	1.14	0	258
comp155782_c0_seq1	4	FALSE	#N/A	#N/A	1	1.64	1.57	0.32	1.56	0.29	440
comp155796_c0_seq1	1	TRUE	group 3 secretory phospholipase a2-like	#N/A	0	2.1	0.27	0	0	0	229	3.2e-14	Ornithorhynchus anatinus
comp155797_c0_seq1	5	TRUE	#N/A	#N/A	0.07	0	0	0	0	1.88	585
comp155808_c0_seq1	9	FALSE	#N/A	#N/A	0	0.27	0.56	0	1.74	0.46	225
comp155855_c0_seq1	5	FALSE	#N/A	#N/A	0.36	0.54	0.57	0.32	0	1.62	221
comp155879_c0_seq1	10	TRUE	#N/A	#N/A	0.11	0.33	1.19	1.54	2.91	0.07	370
comp155884_c0_seq1	5	TRUE	#N/A	#N/A	0	0.13	0.26	0	0	5.23	480
comp155895_c0_seq1	10	FALSE	#N/A	#N/A	1.87	0.31	1.15	2.98	3.06	0	383
comp155941_c0_seq1	6	TRUE	#N/A	n/a	0	0.67	3.15	1.33	0.36	0	538
comp155994_c0_seq1	5	TRUE	#N/A	n/a	0.23	0	0.37	0	0	2.41	340
comp156016_c0_seq1	8	TRUE	#N/A	#N/A	0.36	0	0.19	1.74	0.3	0	328
comp156018_c0_seq1	3	TRUE	cell division cycle protein 123 homolog	#N/A	1.56	0.47	0.49	0	0	1.2	256	3.1e-16	Branchiostoma floridae
comp156047_c0_seq1	5	TRUE	fibrinogen c domain-containing protein 1-like	Q8BYI9	0.06	0.09	0.1	0.14	0.08	4.1	2599	7e-64	Branchiostoma floridae
comp156052_c0_seq1	3	TRUE	#N/A	#N/A	2.99	0.53	0	0.16	0.43	2.04	453
comp156064_c0_seq1	10	FALSE	#N/A	#N/A	0	0.76	0	1.5	1.23	0.22	238
comp156066_c0_seq1	5	TRUE	#N/A	#N/A	0.31	0.12	0.24	0	0.38	5.93	514
comp156083_c0_seq1	5	TRUE	#N/A	#N/A	0	0	0	0	0	2.23	368
comp156126_c0_seq1	8	TRUE	#N/A	#N/A	0	0.76	2.53	3.41	0	0	398
comp156150_c0_seq1	10	FALSE	#N/A	#N/A	1.32	0.4	1.04	1.18	1.61	0	303
comp156157_c0_seq1	6	TRUE	#N/A	#N/A	0	1.66	4.1	1.61	0.74	0	398
comp156161_c0_seq1	2	FALSE	#N/A	#N/A	1.93	0	0.23	0.8	0	0	269
comp156242_c0_seq1	2	FALSE	#N/A	#N/A	1.64	0.12	1.17	0.44	0	0.26	485
comp156303_c0_seq1	8	TRUE	#N/A	#N/A	0.78	0.47	0.99	1.96	0.77	0	255
comp156348_c0_seq1	1	TRUE	#N/A	#N/A	0.16	2.45	0.51	0.29	0.4	0.31	246
comp156349_c0_seq1	5	FALSE	#N/A	#N/A	0.32	0	0	0.29	0.8	1.56	246
comp156388_c0_seq1	1	FALSE	#N/A	#N/A	1.37	3.28	0.81	0.91	0.63	0	312
comp156419_c0_seq1	5	FALSE	#N/A	#N/A	0.61	0.37	0.19	0.11	1.5	1.85	651
comp156447_c0_seq1	10	FALSE	#N/A	#N/A	0.47	0.71	0.59	1.51	1.15	0	424
comp156480_c0_seq1	5	TRUE	#N/A	#N/A	0.3	0	0	0.11	0	1.58	665
comp156544_c0_seq1	5	FALSE	#N/A	#N/A	0.1	0.15	0.85	1.31	2.52	3.62	814
comp156607_c0_seq1	2	TRUE	predicted protein	n/a	3.19	0.04	0.08	0.09	0	0.19	1627	9.5e-52	Nematostella vectensis
comp156608_c0_seq1	1	TRUE	#N/A	#N/A	0	5.04	0.88	0.5	0	0	287
comp156614_c0_seq1	10	TRUE	#N/A	#N/A	0.08	0.35	0.24	1.11	1.72	0	513
comp156619_c0_seq1	5	TRUE	#N/A	#N/A	0	0	0	0	0.14	2.8	678
comp156643_c0_seq2	9	TRUE	#N/A	#N/A	0.15	0	0	0	2.49	0	275
comp156664_c0_seq1	5	TRUE	#N/A	#N/A	0	0	0	0	0	1.57	229
comp156724_c0_seq1	2	FALSE	#N/A	#N/A	1.75	0.29	0.61	0	0.95	0	205
comp156747_c0_seq1	9	TRUE	#N/A	#N/A	0.08	0.57	0.36	0.54	4.98	0	530
comp156770_c0_seq1	9	FALSE	#N/A	#N/A	0.73	1.38	0.86	0.65	3.59	0	218
comp156779_c0_seq1	3	TRUE	#N/A	#N/A	1.38	0.44	0.18	0.1	0	1.56	692
comp156818_c0_seq2	1	TRUE	predicted protein	#N/A	0.19	2.61	0	0	0.47	0.25	208	1.7e-05	Nematostella vectensis	0
comp156825_c0_seq1	4	TRUE	#N/A	#N/A	0	1.7	0.97	1.28	0.13	0	781
comp156825_c0_seq4	4	FALSE	#N/A	#N/A	0.58	1.58	0.92	0.63	1.43	0	342
comp156918_c0_seq1	2	TRUE	protein	n/a	3.3	0	0.07	0.03	0.02	0.01	4237	2.1e-59	Nematostella vectensis
comp156992_c0_seq1	1	TRUE	#N/A	n/a	1.12	4.42	1.1	0.74	1.38	0	414
comp156992_c0_seq2	8	FALSE	#N/A	n/a	1.62	0.69	0.9	1.9	1.01	0	402
comp157046_c0_seq1	8	FALSE	#N/A	#N/A	0	0.24	1.28	1.74	0.4	1.77	246
comp157047_c0_seq1	4	TRUE	#N/A	#N/A	0.34	1.53	1.6	0.6	0.83	0	236
comp157074_c0_seq1	5	FALSE	#N/A	#N/A	0.54	0.2	0.85	0	0.33	2.27	294
comp157111_c0_seq1	9	TRUE	#N/A	#N/A	0	0	0.54	0	1.69	0	232
comp157140_c0_seq1	1	TRUE	#N/A	#N/A	2.47	9.71	0	0	1.8	0	1034
comp157200_c0_seq2	10	TRUE	#N/A	#N/A	0	0.3	0.93	0.88	1.69	0	404
comp157202_c0_seq1	9	TRUE	#N/A	#N/A	0	0.49	0	0	1.98	0	247
comp157212_c0_seq1	2	FALSE	#N/A	#N/A	2.01	0	0.53	1.2	0.41	0.11	238
comp157239_c0_seq1	2	FALSE	#N/A	#N/A	1.99	0	0.67	0.76	0	0.36	281
comp157251_c0_seq1	9	TRUE	#N/A	#N/A	1.3	0.62	2.26	2.44	7.2	2.11	584
comp157273_c0_seq1	9	FALSE	#N/A	#N/A	2.03	2.74	3.54	1.91	6.03	0.07	373
comp157307_c0_seq1	1	TRUE	#N/A	#N/A	0.17	5.19	0	0.61	0.84	0	232
comp157328_c2_seq1	4	TRUE	#N/A	#N/A	0	1.65	1.97	1.12	0.38	0	255
comp157348_c0_seq1	5	FALSE	substrate binding protein of an abc transporter complex	n/a	0.58	0.5	0.17	0.52	0.18	1.69	1093	2.6e-05	Leptospira santarosai serovar Shermani str. LT 821
comp157373_c0_seq1	1	TRUE	#N/A	n/a	0	2.76	0.52	0.79	0	0	720
comp157373_c0_seq2	1	TRUE	#N/A	n/a	0	1.86	0.35	0.5	0	0	713
comp157378_c0_seq2	2	FALSE	#N/A	#N/A	1.89	0.14	0.86	0.81	0.12	0	440
comp157454_c0_seq1	10	TRUE	#N/A	#N/A	0.27	0	0.14	1.44	1.75	0	447
comp157492_c0_seq1	2	TRUE	#N/A	#N/A	1.96	0.14	0.15	0.17	0.23	0	428
comp157505_c0_seq1	1	TRUE	#N/A	#N/A	0	1.52	0.14	0.33	0.45	0.12	435
comp157547_c0_seq1	9	TRUE	growth hormone-inducible transmembrane protein	Q91VC9	15.77	20.32	18.03	16.74	40.42	14.72	1568	1.3e-120	Hydra magnipapillata	integral to membrane
comp157568_c0_seq1	5	FALSE	#N/A	#N/A	0.27	0.93	0.97	0.49	0	2.16	582
comp157573_c0_seq1	1	TRUE	#N/A	#N/A	0	2.82	0.53	0	0	0.22	235
comp157611_c0_seq1	9	FALSE	#N/A	#N/A	0.8	0.8	1.88	1.9	3.91	1.02	300
comp157630_c0_seq1	9	TRUE	#N/A	#N/A	0	0.47	0.82	1.12	3.32	0.4	383
comp157664_c0_seq1	5	TRUE	#N/A	#N/A	0	0.16	0	0.19	0	1.54	383
comp157682_c0_seq1	9	FALSE	calmodulin-like isoform 2	P62155	0.92	0.53	0.22	3.04	5.56	2.37	563	9.4e-89	Heterocephalus glaber	positive regulation of ryanodine-sensitive calcium-release channel activity; G-protein coupled receptor signaling pathway; nucleoplasm; nerve growth factor receptor signaling pathway; platelet activation; glycogen catabolic process; regulation of release of sequestered calcium ion into cytosol by sarcoplasmic reticulum; thioesterase binding; N-terminal myristoylation domain binding; activation of…
comp157684_c0_seq1	10	TRUE	#N/A	#N/A	0.4	1	0.62	2.6	3.24	0	302
comp157745_c0_seq2	10	TRUE	#N/A	#N/A	0.24	0.71	1.12	1.69	3.48	0.15	337
comp157748_c0_seq1	6	TRUE	hypothetical protein Kpol_416p3 [Vanderwaltozyma polyspora DSM 70294]	#N/A	0	0	1.98	0.49	0	0	1013	0.0001	Vanderwaltozyma polyspora DSM 70294
comp157759_c0_seq1	9	FALSE	#N/A	#N/A	0	1.1	1.34	0.87	2.98	0	328
comp157796_c0_seq1	5	TRUE	#N/A	#N/A	0.16	0	0	0	0	2.05	512
comp157802_c0_seq1	6	TRUE	#N/A	#N/A	0	0	1.62	1.22	0	0	233
comp157807_c0_seq1	9	TRUE	#N/A	#N/A	0	0	0.23	0.27	2.92	0	268
comp157816_c1_seq1	8	TRUE	#N/A	#N/A	0.59	2.43	2.99	8.1	0	0	273
comp157816_c2_seq1	8	TRUE	#N/A	#N/A	1.73	2.14	8.27	20.43	0	0	646
comp157847_c0_seq1	9	FALSE	#N/A	#N/A	0	0.76	0	0	2.06	0	237
comp157852_c0_seq1	5	TRUE	#N/A	#N/A	0	0	0	0	0	1.77	203
comp157858_c0_seq1	6	TRUE	#N/A	#N/A	0.42	0	1.65	1.5	0.26	0	380
comp157868_c0_seq1	4	TRUE	zgc:174680 protein	n/a	0.25	5.41	2.51	3.94	0.72	0.18	1903	3.7e-84	Saccoglossus kowalevskii	DNA integration; nucleic acid binding
comp157881_c0_seq1	2	FALSE	#N/A	#N/A	1.89	0	0.14	0.97	0.22	0	443
comp157890_c0_seq1	9	TRUE	#N/A	#N/A	0.12	0	0	0.43	2.06	0.62	332
comp157893_c0_seq1	2	TRUE	#N/A	#N/A	1.5	0	0	0	0	0	546
comp157893_c0_seq2	2	TRUE	#N/A	#N/A	2.59	0	0.13	0	0	0	500
comp157898_c0_seq1	5	FALSE	#N/A	#N/A	0	0	0.46	0	1.44	3.6	271
comp157901_c0_seq1	5	TRUE	tick partial	#N/A	0.08	0.06	0.06	0.44	0.2	1.72	969	1.3e-26	Rhipicephalus pulchellus
comp157901_c0_seq2	6	TRUE	#N/A	#N/A	0	0.49	1.86	0.77	0.79	0	372
comp157926_c0_seq1	5	FALSE	#N/A	#N/A	0.6	0.39	0.14	1.07	1.47	2.2	465
comp157968_c0_seq1	8	FALSE	#N/A	#N/A	1.4	1.79	2.71	2.88	0.53	1.17	371
comp157973_c0_seq1	2	TRUE	PREDICTED: hypothetical protein LOC100034569	n/a	2.35	0.15	0.06	0.07	0	0	2023	1.2e-50	Danio rerio
comp157979_c0_seq2	1	TRUE	#N/A	#N/A	0.08	1.85	0	0	0	0	943
comp158002_c0_seq1	9	TRUE	#N/A	#N/A	0.1	0	0.16	0.74	2.27	0	388
comp158018_c0_seq1	9	TRUE	#N/A	#N/A	0.14	0.41	0.64	0.73	2.67	0.7	293
comp158030_c0_seq2	9	TRUE	#N/A	#N/A	0	0	0	0	1.73	0	226
comp158056_c0_seq1	5	TRUE	#N/A	#N/A	0.28	0	0	0.17	0	1.69	424
comp158096_c0_seq1	10	TRUE	#N/A	#N/A	0.08	0.64	1.67	2.05	3.02	0	939
comp158097_c0_seq1	2	TRUE	#N/A	n/a	1.86	0.27	0	0.11	0	0.12	665
comp158105_c0_seq1	5	FALSE	#N/A	#N/A	0.18	0.82	0	0.65	0	1.76	219
comp158138_c0_seq1	2	TRUE	#N/A	#N/A	2.11	0	0	0.42	0	0	341
comp158141_c0_seq2	2	FALSE	#N/A	#N/A	1.57	0.53	0.28	0.52	0	0.45	228
comp158153_c0_seq1	2	FALSE	#N/A	#N/A	2	1.33	1.26	1.72	0.79	1.08	498
comp158193_c0_seq1	9	FALSE	#N/A	n/a	0.4	0.15	0.31	1.43	2.94	0	399
comp158221_c0_seq1	5	FALSE	#N/A	#N/A	0.85	0.77	0.27	0	0.83	2.39	236
comp158234_c0_seq1	10	TRUE	#N/A	#N/A	0	0.51	1.06	0.91	1.66	0.11	236
comp158240_c0_seq1	8	TRUE	#N/A	#N/A	0.65	0	1.02	1.55	0.53	0	368
comp158246_c0_seq1	4	FALSE	#N/A	#N/A	0	1.66	2.02	0.49	0.11	0	873
comp158257_c0_seq1	5	FALSE	#N/A	#N/A	0	0.25	0	0.59	1.21	2.33	242
comp158257_c1_seq1	5	FALSE	#N/A	#N/A	0.28	0.85	0.44	0.75	0.34	2.35	284
comp158264_c1_seq1	9	TRUE	#N/A	#N/A	0	0	0	0	1.88	0.37	208
comp158264_c2_seq1	9	TRUE	#N/A	#N/A	0	0	0.19	0	2.7	0.24	326
comp158316_c0_seq1	1	FALSE	#N/A	#N/A	0	3.97	0	0.29	0	1.48	728
comp158364_c0_seq1	9	FALSE	#N/A	#N/A	0.89	0.24	0.38	0.86	1.78	0	495
comp158444_c0_seq1	5	TRUE	#N/A	#N/A	0	0	0	0	0.34	2.03	290
comp158502_c0_seq1	4	TRUE	#N/A	#N/A	0.3	1.78	0.7	0.79	0.36	0	270
comp158552_c0_seq1	2	FALSE	#N/A	#N/A	3.6	0.91	0.95	0.86	2.06	0.85	332
comp158555_c0_seq2	1	TRUE	predicted protein	n/a	0	1.77	0	0	0	0	1358	1e-41	Nematostella vectensis
comp158559_c0_seq1	9	FALSE	#N/A	#N/A	0	1.09	0.33	1.11	2.03	0	386
comp158603_c0_seq1	2	TRUE	zinc finger protein 229-like	Q8TF20	2.43	0.45	0.49	0.19	0	0.48	377	1.3e-17	Oreochromis niloticus
comp158618_c0_seq2	9	TRUE	#N/A	#N/A	0.2	0	0.31	0.35	1.92	0.13	204
comp158633_c0_seq1	10	FALSE	#N/A	#N/A	0.64	0.73	3.28	1.15	2.95	0	498
comp158669_c0_seq1	5	FALSE	#N/A	#N/A	0.09	0.43	0.59	0	1.16	3.45	423
comp158673_c0_seq1	1	TRUE	#N/A	#N/A	0.49	62.19	12.66	1.05	2	0.06	1221
comp158714_c3_seq1	1	TRUE	hypothetical protein Pmar_PMAR017777	n/a	0.11	2.5	0.47	0.3	0.05	0.1	2121	1e-14	Perkinsus marinus ATCC 50983
comp158754_c0_seq1	5	TRUE	#N/A	#N/A	0	0	0	0	0	1.98	388
comp158762_c0_seq1	10	TRUE	#N/A	#N/A	0.99	0.41	0.99	1.61	2.21	0	443
comp158783_c0_seq1	9	FALSE	#N/A	#N/A	0.25	0.19	1.36	0.66	2.11	0.95	324
comp158790_c0_seq1	1	FALSE	#N/A	#N/A	0.94	3.42	0.12	0.28	1.15	0	511
comp158801_c0_seq1	8	FALSE	#N/A	#N/A	1.35	0	0.3	1.72	0.47	0.74	207
comp158849_c0_seq1	8	TRUE	#N/A	#N/A	0	0.11	0.46	1.69	0.53	0.19	550
comp158850_c0_seq1	9	TRUE	#N/A	#N/A	0	0.25	0.53	0	2.47	0.54	238
comp158880_c0_seq2	4	TRUE	#N/A	#N/A	0.25	1.73	0.4	0.91	0	0	314
comp158891_c0_seq1	9	FALSE	#N/A	#N/A	0.26	0.79	0.62	0.7	2.24	0	305
comp158904_c0_seq1	3	TRUE	#N/A	#N/A	1.58	0.49	0.52	0.59	0.94	1.58	731
comp158956_c0_seq1	9	FALSE	#N/A	#N/A	0.26	1.18	0.41	0.23	1.6	0.08	305
comp159060_c0_seq2	10	FALSE	#N/A	#N/A	1.82	0.2	1.05	1.2	1.97	0	298
comp159066_c1_seq1	6	TRUE	#N/A	#N/A	0.47	0	3.22	1.69	1.54	0.3	254
comp159080_c1_seq1	4	FALSE	#N/A	#N/A	0.1	2.53	3.73	1.41	0.73	0	404
comp159088_c0_seq1	2	TRUE	protein flightless-1 homolog	#N/A	3.93	0	0.29	0.33	0.46	0.12	213	2.1e-08	Hydra magnipapillata
comp159100_c0_seq1	8	TRUE	#N/A	#N/A	0.33	0	0	1.77	0	0	242
comp159133_c1_seq1	10	FALSE	#N/A	#N/A	0.17	0.13	1.46	0.6	1.85	0.65	475
comp159142_c0_seq1	4	TRUE	#N/A	#N/A	0.5	3.74	2.57	1.77	0.69	0	563
comp159165_c0_seq2	5	FALSE	#N/A	#N/A	0.67	0	0.35	0.6	0	1.95	355
comp159190_c0_seq1	6	TRUE	#N/A	#N/A	0.49	0	1.54	0.87	0.8	0	245
comp159217_c0_seq1	5	TRUE	#N/A	#N/A	0.32	0.16	0	0.19	0	3.26	377
comp159255_c0_seq1	9	TRUE	#N/A	#N/A	0.29	0.22	0.23	0.26	4.25	0	276
comp159261_c0_seq1	4	FALSE	#N/A	#N/A	0.73	3.05	0.64	1.88	0	0	494
comp159263_c0_seq1	6	TRUE	#N/A	#N/A	0.53	0.53	1.94	1.57	1.08	0.91	453
comp159316_c0_seq2	9	TRUE	#N/A	#N/A	0.36	0.54	0	0.64	8.77	0	223
comp159334_c0_seq1	9	FALSE	#N/A	#N/A	1.21	0.52	0.55	0.93	1.7	0	230
comp159341_c0_seq1	8	TRUE	cytochrome p450 liketbp	#N/A	0	0	1.43	2.08	0	0	308	2.2e-18	Tetrahymena thermophila	mitochondrion; regulation of cellular respiration
comp159346_c0_seq2	9	FALSE	#N/A	#N/A	0	0	0	0.55	2.5	1.18	391
comp159358_c0_seq1	9	FALSE	#N/A	#N/A	0.18	1.87	0.56	0.63	2.17	0	225
comp159368_c0_seq1	10	FALSE	#N/A	#N/A	0	0.24	0.49	3.08	1.92	0	255
comp159391_c0_seq1	8	FALSE	#N/A	#N/A	0.39	0.49	0.61	3.58	1.42	1.33	618
comp159393_c0_seq1	8	TRUE	#N/A	#N/A	0	0.15	0.93	1.76	0.48	0	406
comp159418_c0_seq1	10	FALSE	#N/A	#N/A	1.47	1.46	1.96	2.3	1.81	0	867
comp159437_c0_seq1	7	FALSE	#N/A	n/a	1.85	1.09	0.41	1.87	0.58	0	798
comp159446_c0_seq1	1	FALSE	#N/A	#N/A	0	1.83	0.42	0.48	0	1.13	296
comp159446_c1_seq1	9	TRUE	#N/A	#N/A	0	0	0	0.28	1.54	0	254
comp1594542_c0_seq1	1	TRUE	#N/A	#N/A	0	1.6	0	0	0	0.04	603
comp159477_c0_seq1	5	TRUE	#N/A	#N/A	0	0.17	0.18	0	0	2.81	356
comp159500_c0_seq1	10	TRUE	#N/A	#N/A	0.48	0	1.52	2.88	1.97	0	248
comp159501_c0_seq1	9	TRUE	#N/A	#N/A	0	0.24	0	0	1.95	0.1	251
comp159502_c0_seq1	9	FALSE	#N/A	#N/A	0.53	2.01	0.21	1.67	3.6	0	299
comp159502_c1_seq1	4	FALSE	#N/A	#N/A	0.56	1.98	0.29	1.67	0.92	0	213
comp159513_c0_seq1	4	FALSE	#N/A	#N/A	0.94	1.63	1.49	0	0.33	0	296
comp159523_c0_seq1	9	FALSE	#N/A	#N/A	0	0.79	0.21	0.23	1.92	0.84	306
comp159525_c0_seq1	1	TRUE	#N/A	#N/A	0.06	3.27	0.46	0.42	0.72	0.04	681
comp159561_c0_seq1	1	TRUE	jc7958galaxin precursor - reef coral	#N/A	0	2.72	0.14	0	0	0	442	1.7e-06	Ciona intestinalis
comp159602_c0_seq1	5	FALSE	#N/A	#N/A	0.35	0.66	0.82	1.25	0.86	1.96	457
comp159616_c0_seq1	2	FALSE	#N/A	#N/A	6.44	0	1.69	2.74	1.5	0.99	260
comp159619_c0_seq1	6	FALSE	#N/A	#N/A	1.06	0.4	1.68	1.43	0.33	0	300
comp159626_c0_seq1	1	TRUE	#N/A	#N/A	0	1.57	0.2	0.23	0	0	307
comp159648_c0_seq1	5	FALSE	#N/A	#N/A	0.15	0.46	0.24	0	0	1.75	264
comp159769_c0_seq1	9	FALSE	#N/A	#N/A	0.72	0.36	1.03	0.97	2.89	0	609
comp159773_c0_seq1	6	FALSE	#N/A	#N/A	0.17	0.1	1.87	0.35	1.27	0	609
comp159774_c0_seq1	9	FALSE	#N/A	#N/A	0.76	0.31	1.08	0.86	1.52	1.28	581
comp159876_c0_seq1	2	TRUE	#N/A	#N/A	4.49	0.33	0.52	0.2	0	0.21	364
comp159914_c0_seq1	9	FALSE	#N/A	#N/A	2.33	0	0.2	0.69	2.54	0	308
comp159916_c0_seq2	8	TRUE	#N/A	#N/A	0	0	0	1.56	0	0	229
comp159940_c0_seq1	1	TRUE	#N/A	#N/A	0	1.78	0	0.21	0	0	339
comp159942_c0_seq1	8	FALSE	zgc:174680 protein	n/a	0.59	2.13	1.45	3.4	1.25	0.04	2034	2.8e-116	Amphimedon queenslandica
comp159954_c0_seq1	6	FALSE	#N/A	#N/A	0.11	1.07	1.89	1.86	1.07	0	730
comp159963_c0_seq1	4	TRUE	#N/A	#N/A	0.66	2.1	1.16	1.03	0.2	0.53	487
comp160002_c1_seq2	9	TRUE	#N/A	#N/A	0	0.19	0	0.44	1.82	0.63	323
comp160025_c0_seq1	9	TRUE	#N/A	#N/A	0.18	0	0	0.66	1.81	0.47	216
comp160053_c0_seq1	10	TRUE	#N/A	#N/A	0.08	0.62	0.52	1.48	2.23	0	483
comp160102_c0_seq2	10	FALSE	#N/A	#N/A	0.24	1.1	0.77	1.31	1.5	0.39	327
comp160118_c0_seq2	8	TRUE	#N/A	#N/A	0	0.52	1.21	2.37	0	0	350
comp160142_c0_seq1	5	FALSE	rna-directed dna polymerase from mobile element jockey-like	#N/A	0.13	1.15	0.14	0	0.11	2.78	893	7.6e-06	Hydra magnipapillata
comp160175_c0_seq1	9	FALSE	#N/A	#N/A	0.76	1.82	0	0	3.33	0	264
comp160243_c0_seq1	1	FALSE	#N/A	#N/A	0.17	1.84	0.82	0.31	0	0	229
comp160269_c0_seq1	9	FALSE	#N/A	#N/A	0.16	0	0.25	0.72	3.54	1.75	498
comp160269_c1_seq1	9	TRUE	#N/A	#N/A	0.36	0.09	0.38	3.79	16.62	3.54	659
comp160275_c0_seq1	1	TRUE	#N/A	#N/A	0.73	2.66	0.23	0	0	0.09	272
comp160313_c0_seq1	6	TRUE	#N/A	#N/A	0	1.63	5.38	0.64	0	0	222
comp160313_c0_seq2	8	TRUE	#N/A	#N/A	0	1.7	1.19	4.04	1.38	0	212
comp160339_c0_seq1	5	FALSE	#N/A	#N/A	0.66	0.2	0.21	0.94	0	1.53	302
comp160406_c0_seq1	5	TRUE	#N/A	#N/A	0	0	0	0	0	2.28	428
comp160421_c0_seq1	5	TRUE	#N/A	#N/A	0.15	0	0.06	0.07	0.09	2	1036
comp160441_c0_seq2	7	FALSE	#N/A	#N/A	1.16	2.05	0	0.35	0	0	206
comp160472_c0_seq1	8	TRUE	#N/A	#N/A	0.24	0.24	1.53	2.75	0.6	0	493
comp160510_c0_seq2	5	TRUE	#N/A	#N/A	0	0	0	0	0	2.09	660
comp160516_c0_seq1	10	FALSE	#N/A	#N/A	0	0.99	0.77	1.46	2.81	0	244
comp160584_c1_seq1	6	TRUE	#N/A	#N/A	0	0.93	3.9	1.11	0.38	0	258
comp160588_c1_seq1	5	FALSE	#N/A	#N/A	0	0	0	0.31	1.26	1.77	232
comp160614_c0_seq1	9	FALSE	#N/A	#N/A	0.25	0.19	1.36	0.88	3.33	0	323
comp160624_c0_seq1	5	TRUE	#N/A	#N/A	0	0.2	0	0	0.32	4.73	607
comp160626_c0_seq1	5	FALSE	#N/A	#N/A	0.78	0.24	0.49	0.28	0.76	1.6	256
comp160687_c0_seq1	6	TRUE	#N/A	#N/A	0.16	0.24	1.88	1.71	0.58	0.2	502
comp160704_c1_seq1	10	TRUE	replication helicase subunit	#N/A	0	0.35	1.65	3.12	6.84	0	343	3.8e-44	Aurelia aurita	nucleobase-containing compound metabolic process; nucleic acid binding; hydrolase activity
comp160719_c0_seq1	2	TRUE	#N/A	#N/A	2.64	0.16	0	0	0.26	0.61	378
comp160794_c0_seq1	9	FALSE	#N/A	#N/A	0.09	0.55	0.57	0.49	1.55	0	441
comp160802_c0_seq1	9	FALSE	#N/A	#N/A	1.18	0.56	0.46	0.26	1.63	0.47	541
comp160807_c0_seq1	2	FALSE	#N/A	#N/A	2.44	0.59	0.69	0.17	1.08	0.75	818
comp160818_c0_seq1	10	FALSE	#N/A	#N/A	0.61	0.46	0.72	1.91	1.49	0.29	262
comp160839_c0_seq1	5	FALSE	#N/A	#N/A	0	0.43	1.34	0.68	0.46	2.5	421
comp160859_c0_seq1	3	TRUE	#N/A	#N/A	1.24	0	0.49	0	0.38	1.69	258
comp160892_c0_seq1	6	TRUE	kinesin k39	n/a	0	0.17	4.19	3.57	0.54	0	360	4.1e-08	Leishmania infantum JPCM5
comp160905_c0_seq1	1	TRUE	#N/A	#N/A	0	3.37	0.78	0	0	0	322
comp160960_c0_seq1	2	FALSE	#N/A	#N/A	2.27	0.57	1.39	0.9	0.31	0.65	316
comp1610172_c0_seq1	9	TRUE	#N/A	#N/A	0	0	0	0	1.66	0.09	295
comp161018_c0_seq1	9	TRUE	#N/A	#N/A	0.32	0	0	1.73	5.15	0	247
comp161058_c1_seq1	8	TRUE	#N/A	#N/A	0	0.32	0.51	1.53	0.79	0	372
comp161113_c0_seq1	1	TRUE	#N/A	#N/A	0	1.61	0.21	0.48	0	0	300
comp161130_c0_seq1	9	FALSE	#N/A	#N/A	1.01	0	0.8	0.6	1.65	1.3	237
comp161147_c0_seq1	4	FALSE	#N/A	#N/A	0.49	1.85	0.19	2.19	0.6	0	326
comp161175_c0_seq1	8	TRUE	#N/A	#N/A	0	0.78	0.61	1.62	0	0	309
comp161188_c0_seq1	6	TRUE	#N/A	#N/A	0.25	0	1.58	0.89	0	0	319
comp161205_c0_seq1	9	TRUE	#N/A	#N/A	0.17	0	1.09	1.24	3.83	0.11	230
comp161213_c0_seq1	9	TRUE	#N/A	#N/A	0	0	0	0.19	1.6	0	366
comp161264_c0_seq1	5	FALSE	#N/A	#N/A	0.32	0.24	0.99	0.28	0	2.23	253
comp161272_c0_seq1	9	TRUE	#N/A	#N/A	0.21	0	0.5	0.94	2.85	0.07	378
comp161358_c0_seq1	9	FALSE	#N/A	#N/A	1.97	0.52	0.55	0.83	4.82	0	345
comp161378_c0_seq1	1	FALSE	#N/A	#N/A	0.78	1.52	1.06	0.2	0.55	0	356
comp161437_c0_seq1	1	FALSE	#N/A	#N/A	0.18	1.75	0.38	0.98	0	0.2	655
comp161444_c0_seq1	5	FALSE	#N/A	n/a	0	0.39	1.22	0.86	0.72	1.73	1082
comp161496_c0_seq1	1	TRUE	#N/A	#N/A	0	1.94	0.22	0.25	0.35	0	280
comp161501_c0_seq1	2	FALSE	activator of g-protein signal-like	n/a	2.07	0.3	0	0.18	0.24	0.89	405	3e-05	Saccoglossus kowalevskii
comp161508_c0_seq1	9	FALSE	#N/A	#N/A	2.12	0.51	0.53	0.6	2.74	1.36	357
comp161543_c0_seq1	6	FALSE	#N/A	#N/A	0.3	0.92	1.91	0	0	0	263
comp161548_c0_seq1	1	TRUE	#N/A	n/a	0.22	3.49	0.78	0.79	0.41	0	724
comp161664_c2_seq2	5	TRUE	protein phosphatase 1d-like	Q9QZ67	0	0.1	0.07	0.16	0.05	1.84	1838	3.8e-37	Nematostella vectensis	catalytic activity
comp161668_c0_seq1	2	FALSE	#N/A	#N/A	7.88	3.97	3.01	1.92	6.74	0	334
comp161680_c0_seq1	9	TRUE	#N/A	#N/A	0.29	0.65	1.59	1.03	5.32	0.19	276
comp161685_c0_seq1	6	FALSE	#N/A	#N/A	1.45	0	1.8	1.11	0.25	1.26	385
comp161701_c0_seq1	6	TRUE	#N/A	#N/A	1.37	0.86	4.13	1.83	1.96	0	350
comp161715_c0_seq1	5	TRUE	#N/A	#N/A	0	0	0	0	0	2.9	619
comp161762_c0_seq1	5	TRUE	#N/A	#N/A	0.07	0.11	0	0.12	0	2.86	573
comp161780_c0_seq1	2	TRUE	#N/A	#N/A	7.12	0	0	0.34	0.7	0	420
comp161802_c0_seq1	5	TRUE	#N/A	#N/A	0	0.24	0	0	0.19	2.43	507
comp161832_c0_seq1	9	TRUE	#N/A	#N/A	0.19	0	0	0.33	1.71	0.36	213
comp161832_c0_seq2	10	FALSE	#N/A	#N/A	0	0	0	1.67	1.04	0	213
comp161864_c0_seq1	1	TRUE	#N/A	#N/A	0.44	1.72	0.42	0.18	0.33	0	1187
comp161905_c0_seq1	9	TRUE	#N/A	#N/A	0	0	0	0.32	1.53	0	448
comp161919_c0_seq1	5	TRUE	#N/A	#N/A	0	0	0.22	0	0	3.39	287
comp161921_c0_seq2	2	TRUE	#N/A	#N/A	2.52	0	0.52	0	0	0	241
comp161940_c0_seq1	9	TRUE	#N/A	#N/A	0.3	0.15	0.63	0.53	1.95	0.19	401
comp161941_c0_seq1	9	TRUE	#N/A	#N/A	0.16	0	0	0.28	3.11	0	252
comp161953_c0_seq1	7	FALSE	#N/A	#N/A	1.48	1.72	0.74	1.56	0.16	0.35	594
comp161958_c0_seq1	6	TRUE	#N/A	#N/A	0	0	1.55	0.7	0	0	203
comp1619778_c0_seq1	9	TRUE	#N/A	#N/A	0.18	0	0	0	1.8	0.12	217
comp161979_c0_seq2	5	TRUE	#N/A	#N/A	0	0	0	0	0	2.14	556
comp161980_c0_seq1	6	TRUE	fk506-binding protein	P48375	0	0.13	2.08	0.79	0.43	0	453	9.6e-57	Aedes aegypti	protein folding
comp1619809_c0_seq1	9	TRUE	#N/A	#N/A	0	0	0	0	2.09	0	469
comp162027_c0_seq1	2	TRUE	#N/A	#N/A	2.5	0	0.25	0	0.2	0.16	495
comp162035_c0_seq1	9	TRUE	#N/A	#N/A	0.11	0.34	0.54	0.41	2.79	0	350
comp162057_c0_seq1	5	FALSE	#N/A	#N/A	0.14	0.42	0.22	0.74	0	2.39	289
comp162059_c0_seq2	2	FALSE	hypothetical protein OXYTRI_08177	n/a	2.84	1.49	0.68	0	0.76	0.83	1291	1.1e-09	Oxytricha trifallax
comp162068_c0_seq1	9	TRUE	#N/A	#N/A	0.12	0.36	0.37	0.63	1.74	0.23	338
comp1620796_c0_seq1	9	TRUE	#N/A	#N/A	0	0	0	0	2.16	0	362
comp162091_c0_seq1	5	TRUE	#N/A	#N/A	0	0.27	0.19	0.22	0.44	5.43	661
comp162125_c0_seq1	5	TRUE	#N/A	#N/A	0	0	0	0	0	1.58	227
comp162137_c0_seq1	2	TRUE	predicted protein	n/a	4.04	0.46	0.12	0	0	0	1065	4.6e-12	Nematostella vectensis
comp162152_c0_seq1	5	FALSE	protein	n/a	0.05	1.67	0.08	0	0.59	5	830	2.5e-13	Nematostella vectensis
comp162153_c0_seq1	9	TRUE	#N/A	#N/A	0.27	0.72	0	0	3.1	0.1	448
comp162153_c0_seq2	10	TRUE	#N/A	#N/A	0	0.14	0.69	1.57	1.72	0.12	273
comp162162_c0_seq1	2	TRUE	#N/A	#N/A	3.09	0.36	0	0.14	0	0	504
comp162172_c0_seq1	5	FALSE	#N/A	#N/A	0.11	0.65	3.91	3.47	7.4	11.36	370
comp162216_c0_seq1	5	TRUE	#N/A	#N/A	0.1	0	0	0.17	0	3.44	417
comp162284_c0_seq2	5	FALSE	#N/A	#N/A	1.01	0.76	0.8	0	0.32	2.65	235
comp162366_c1_seq1	5	FALSE	#N/A	#N/A	0.9	1.14	0.95	1.35	0.74	2.32	265
comp162371_c0_seq1	6	TRUE	surfactant b	#N/A	0.63	0.95	2.24	0.85	0	0	253	3.9e-15	Hydra magnipapillata	lipid metabolic process
comp162402_c0_seq1	9	TRUE	#N/A	#N/A	0.39	0.39	0.61	1.16	4.45	0.08	308
comp162444_c0_seq1	9	TRUE	#N/A	#N/A	0.14	0	0	0.24	2.68	0.09	292
comp162473_c0_seq1	9	TRUE	#N/A	#N/A	0.28	0.42	0.35	0.6	1.79	0.04	710
comp162493_c0_seq1	5	FALSE	#N/A	#N/A	0	1.15	2.79	1.21	0.41	4.77	473
comp1624952_c0_seq1	9	TRUE	#N/A	#N/A	0	0	0.13	0.3	1.65	0	474
comp162514_c0_seq1	2	TRUE	#N/A	#N/A	1.52	0.29	0	0	0	0.24	210
comp162535_c0_seq1	1	FALSE	#N/A	#N/A	0.92	1.58	0.95	0.57	0.1	1.37	993
comp16259_c0_seq1	9	TRUE	#N/A	#N/A	0	0	0.25	0.28	2.34	0	251
comp162590_c0_seq1	9	TRUE	#N/A	#N/A	0	0	0.21	0.24	1.97	0	298
comp162631_c0_seq3	9	TRUE	#N/A	#N/A	0	0	0	0.51	2.1	0	560
comp162648_c0_seq1	9	FALSE	#N/A	#N/A	0.5	0	1.77	0	3.06	0	320
comp162682_c1_seq1	2	TRUE	#N/A	#N/A	4.69	0	0	0.19	0	0	374
comp162710_c0_seq1	2	TRUE	#N/A	n/a	1.73	0.31	0.16	0.18	0.25	0	786
comp162743_c0_seq1	2	TRUE	#N/A	#N/A	3.24	0	0.23	0	0	0.09	271
comp162751_c0_seq1	9	TRUE	#N/A	#N/A	0	0.36	0.19	0.21	2.05	0.38	334
comp162751_c0_seq2	9	TRUE	#N/A	#N/A	0.24	0.55	0	0.44	2.39	0.71	327
comp162781_c0_seq1	2	TRUE	#N/A	#N/A	2.32	0.23	0.73	0.28	0.38	0	258
comp162814_c0_seq1	8	TRUE	#N/A	#N/A	0	0	0.21	1.7	0	0	293
comp162872_c0_seq1	9	TRUE	#N/A	#N/A	0.39	0	0.62	0.23	1.92	0.5	306
comp162873_c0_seq1	9	FALSE	#N/A	#N/A	1.09	0.41	0.43	1.46	2.45	0.18	439
comp162883_c0_seq1	1	FALSE	#N/A	n/a	0.28	1.75	0.31	0	1.66	0	1000
comp162896_c0_seq1	9	TRUE	#N/A	#N/A	0.3	0.46	1.44	4.9	10.83	1.47	262
comp162924_c0_seq1	5	TRUE	protein nas-14	Q19269	0.27	0.1	0	0	0	5.53	598	5.9e-32	Caenorhabditis elegans	hydrolase activity
comp162941_c0_seq1	4	FALSE	#N/A	#N/A	0	1.31	1.82	0.26	0	0	276
comp162991_c0_seq1	2	TRUE	#N/A	#N/A	3.24	0	0	0	0	0	283
comp1629933_c0_seq1	9	TRUE	#N/A	#N/A	0.12	0	0.19	0.44	1.51	0	324
comp163002_c0_seq1	9	TRUE	#N/A	#N/A	0.1	0.22	0	0.26	1.57	0	809
comp163028_c0_seq1	5	TRUE	#N/A	#N/A	0.21	0	0	0	0.51	3.22	382
comp163045_c0_seq2	5	TRUE	#N/A	#N/A	1.42	1.25	1.86	1.06	1.45	3.73	337
comp163050_c0_seq1	9	TRUE	#N/A	#N/A	0	0	0	0.43	1.95	0	501
comp163062_c0_seq1	9	TRUE	#N/A	#N/A	0.19	0.28	0.15	0	3.01	0.61	423
comp1630627_c0_seq1	9	TRUE	#N/A	#N/A	0	0	0.14	0	1.9	0.11	464
comp163123_c0_seq1	1	FALSE	#N/A	#N/A	0	2.7	0	0	1.01	0.09	290
comp163126_c0_seq1	2	TRUE	#N/A	#N/A	2.25	0	0	0	0	0.03	797
comp163146_c0_seq1	6	FALSE	#N/A	#N/A	0	0	1.59	1.53	0.38	0	514
comp163160_c0_seq1	10	TRUE	#N/A	#N/A	0.78	1.35	2.29	3.4	7.12	0.22	357
comp163216_c1_seq1	1	TRUE	#N/A	#N/A	0.33	5.92	1.29	0.88	0	0	244
comp163242_c0_seq1	9	TRUE	#N/A	#N/A	0	0	0	0.2	3.23	0.56	363
comp163264_c0_seq2	2	TRUE	#N/A	#N/A	9.86	0.17	0	0.2	0.27	0	360
comp163286_c0_seq1	5	FALSE	#N/A	#N/A	1.63	0.86	0.9	0.29	1	3.88	489
comp163286_c0_seq2	5	TRUE	#N/A	#N/A	0.86	0	0.19	0	0	4.48	326
comp163303_c0_seq2	4	FALSE	#N/A	#N/A	0.76	2.1	0.6	1.81	0.71	0.49	315
comp163343_c1_seq1	6	TRUE	transposase domain-containing	n/a	0.13	0.38	2.06	1.21	1.14	0	947	1.5e-12	Branchiostoma floridae
comp163395_c0_seq1	5	FALSE	#N/A	#N/A	2.47	8.6	7.23	6.24	9.38	10.33	469
comp163398_c0_seq1	4	TRUE	#N/A	#N/A	0.42	3.77	2.23	2.98	2.45	0	479
comp163400_c0_seq1	6	TRUE	#N/A	#N/A	0	2.64	5.27	1.3	0	0	274
comp163430_c0_seq1	5	TRUE	#N/A	#N/A	0.18	0	0.29	0	0.45	2.46	219
comp163460_c0_seq1	2	TRUE	#N/A	#N/A	1.71	0	0	0	0	0	257
comp163475_c0_seq1	5	TRUE	#N/A	#N/A	0	0.08	0.09	0	0	2.12	714
comp163485_c1_seq1	9	FALSE	#N/A	#N/A	1.33	1.51	1.05	0.59	1.63	0.53	240
comp163499_c0_seq1	9	FALSE	#N/A	#N/A	1.3	0.25	0	0.58	2.4	0.73	245
comp163528_c0_seq1	7	FALSE	#N/A	#N/A	4.6	2.51	1.21	0.46	1.25	0.08	312
comp163534_c0_seq1	10	FALSE	#N/A	#N/A	4.24	3.72	10.56	13.51	17.69	13.79	470
comp163550_c0_seq1	5	TRUE	#N/A	#N/A	0.06	0	0.17	0	0.14	1.91	720
comp163550_c0_seq2	5	TRUE	#N/A	#N/A	0	0.21	0.11	0.25	0.17	2.67	577
comp163595_c0_seq1	6	TRUE	#N/A	#N/A	0	0.19	2.15	0.44	0	0	321
comp163613_c1_seq1	8	FALSE	#N/A	#N/A	0.76	0.23	0.2	1.58	0	0	316
comp163634_c0_seq1	1	FALSE	#N/A	#N/A	1.68	2.18	0.76	1.07	1.18	1.39	332
comp163639_c0_seq1	10	FALSE	#N/A	#N/A	0.14	0.63	1.75	2.49	1.7	0.27	287
comp163655_c0_seq1	6	TRUE	#N/A	#N/A	0.07	0	2.56	1.26	1.21	0	564
comp163656_c0_seq1	2	TRUE	#N/A	#N/A	4.59	0.58	1	0.68	0.31	0	313
comp163683_c0_seq1	4	TRUE	#N/A	#N/A	1.21	4.48	2.08	3.93	2.43	0	363
comp163702_c0_seq2	10	FALSE	#N/A	#N/A	0.18	0.14	1.59	1.48	2.7	1.41	435
comp163710_c0_seq1	6	FALSE	#N/A	#N/A	0.48	0.29	2.1	0.68	1.63	0.31	419
comp163715_c0_seq1	5	TRUE	#N/A	#N/A	0.08	0	0	0	0	2.48	506
comp163736_c1_seq1	9	TRUE	#N/A	#N/A	0	0	0	0.63	2.57	0.07	342
comp163746_c0_seq1	9	TRUE	#N/A	#N/A	0	0.1	0.4	0.57	2.03	0.74	626
comp163818_c0_seq1	5	FALSE	#N/A	#N/A	0	0.66	2.75	1.3	0	3.18	274
comp163820_c0_seq1	6	TRUE	#N/A	#N/A	0.28	0.77	1.55	0.85	0.39	0.51	1013
comp163843_c0_seq1	2	FALSE	#N/A	#N/A	3.16	1.29	3.26	1.09	0.6	0.78	328
comp163946_c0_seq1	9	FALSE	#N/A	#N/A	0.34	0	0.27	1.22	2.93	2.74	234
comp163959_c0_seq1	4	TRUE	#N/A	#N/A	0	2.56	0.53	1.82	0.42	0	235
comp163967_c0_seq1	2	TRUE	endonuclease-reverse transcriptase	Q95SX7	2.77	0.74	0.04	0	0	0.02	1540	6.9e-42	Strongylocentrotus purpuratus
comp163975_c0_seq1	5	TRUE	#N/A	#N/A	0	0	0	0.2	0.28	2.27	349
comp163978_c0_seq1	7	TRUE	#N/A	#N/A	2.08	2.4	0.58	1.09	0	0.47	326
comp164018_c0_seq1	9	FALSE	#N/A	#N/A	1.16	0.44	1.83	4.43	8.92	1.87	274
comp164018_c0_seq2	9	TRUE	#N/A	#N/A	0	0	0	0	1.9	0	258
comp164018_c0_seq3	8	TRUE	#N/A	#N/A	0	0	0.26	1.77	0.81	0	242
comp164036_c0_seq1	8	FALSE	#N/A	#N/A	1.55	0.29	1.52	1.55	0.95	1.3	413
comp164037_c0_seq1	1	TRUE	#N/A	n/a	0	2.68	0.14	0	0	0	463
comp164039_c0_seq1	6	FALSE	#N/A	#N/A	1.43	1.92	2.25	1.42	0.78	1.78	503
comp164047_c0_seq1	2	FALSE	PREDICTED: hypothetical protein LOC100636931, partial [Amphimedon queenslandica]	n/a	2.85	0.4	1.26	0.96	0.09	0.01	3347	1.9e-97	Amphimedon queenslandica
comp164054_c1_seq1	5	FALSE	#N/A	#N/A	1.38	0.59	1.08	0.7	0.24	2.97	406
comp164065_c0_seq1	1	FALSE	#N/A	#N/A	0.22	2.52	0	0.2	1.36	0	359
comp164082_c0_seq1	5	TRUE	#N/A	#N/A	0	0	0	0	0	4.62	283
comp164095_c0_seq1	10	TRUE	ino80 complex subunit c-like	Q8BHA0	4.62	3.06	6.22	8.17	7.51	1.33	768	6.8e-36	Saccoglossus kowalevskii	Ino80 complex; MLL1 complex; nucleolus; cellular macromolecule metabolic process; nucleic acid metabolic process
comp164099_c0_seq1	9	TRUE	#N/A	#N/A	0.24	0.18	0.19	0	7.03	0.15	334
comp164109_c0_seq1	10	TRUE	#N/A	#N/A	0	0	0.65	0.99	2.37	0	289
comp164110_c0_seq1	6	TRUE	#N/A	#N/A	0.59	0.36	1.68	0.64	0.87	0	336
comp164123_c0_seq1	7	TRUE	neutral alpha-glucosidase ab-like	P79403	3.83	3.23	1.54	1.27	0.65	1.2	448	3e-43	Branchiostoma floridae	carbohydrate metabolic process; catalytic activity; carbohydrate binding
comp164139_c0_seq1	10	TRUE	#N/A	#N/A	0.33	0	0.77	0.87	1.6	0	245
comp164144_c0_seq1	10	FALSE	#N/A	#N/A	0.73	0.55	1.43	0.65	1.79	0	219
comp164152_c0_seq1	9	FALSE	#N/A	#N/A	0.45	0.41	0	0.67	1.74	0	575
comp164167_c0_seq1	5	FALSE	#N/A	#N/A	1.11	1.12	0.88	0.33	0.91	1.67	215
comp164181_c0_seq1	9	TRUE	#N/A	#N/A	0	0	0.48	0.27	1.87	0.59	261
comp164182_c0_seq1	5	TRUE	#N/A	#N/A	0	0	0	0	0	1.84	279
comp164199_c0_seq1	1	FALSE	#N/A	#N/A	2.97	7.56	2.22	0.84	0	0	255
comp164199_c0_seq2	9	TRUE	#N/A	#N/A	0	0	0	0	2.14	0.34	229
comp164212_c0_seq1	7	TRUE	thioesterase superfamily member 4	Q5T1C6	11.33	8.1	3.13	4.23	3.86	1.52	1063	2.5e-34	Nematostella vectensis	cytosol; fatty acid metabolic process; protein kinase B signaling cascade; mitochondrion; apoptotic process; transmembrane receptor protein tyrosine kinase signaling pathway; palmitoyl-CoA hydrolase activity
comp164214_c0_seq1	9	TRUE	senescence-associated protein	#N/A	0	0	0.13	0.45	2.27	0	473	1e-07	Phytophthora sojae
comp164215_c0_seq1	8	TRUE	#N/A	#N/A	0.05	0	0.84	2.01	0.39	0.3	745
comp164221_c1_seq2	5	FALSE	#N/A	#N/A	1.69	0.91	0.57	0.86	1.48	3.17	331
comp164222_c0_seq1	10	TRUE	#N/A	#N/A	0	0.21	1.51	2.69	2.68	0	292
comp164241_c0_seq1	5	TRUE	#N/A	#N/A	0	0	0	0	0	2.96	564
comp164241_c0_seq2	5	TRUE	#N/A	#N/A	0	0	0.27	0.78	0	11.69	460
comp164253_c0_seq1	6	TRUE	#N/A	#N/A	0	0	1.66	0.47	0	0	302
comp164278_c0_seq1	5	FALSE	nuclease harbi1-like	Q6AZB8	0.46	0	0.03	0.07	0	1.57	2169	7.2e-104	Amphimedon queenslandica
comp164294_c0_seq1	5	FALSE	#N/A	#N/A	0.18	5.9	1.88	1.1	2.92	5.82	637
comp164294_c0_seq2	5	TRUE	#N/A	#N/A	0.2	1.04	0.81	0.6	0	5.12	618
comp164296_c0_seq1	8	TRUE	#N/A	#N/A	0	0.22	0.46	1.56	0	0	275
comp164301_c0_seq1	2	FALSE	rna-directed dna polymerase from transposon bs	#N/A	2.97	0.62	0.78	0.74	0.2	1.38	483	3.1e-09	Crassostrea gigas
comp164313_c0_seq1	2	FALSE	type iv collagenase	#N/A	10.1	0.53	0.82	5.61	0.85	0.22	229	5.1e-13		intramembranous ossification; ovarian follicle development; extracellular matrix disassembly; response to hydrogen peroxide; tissue remodeling; serine-type endopeptidase activity; response to mechanical stimulus; face morphogenesis; extracellular space; prostate gland epithelium morphogenesis; negative regulation of cell adhesion; blood vessel maturation; negative regulation of vasoconstriction; …
comp164320_c0_seq1	1	TRUE	thioredoxin domain containing like	#N/A	0.34	1.87	0.18	0	0	0	354	0.00053	Saccoglossus kowalevskii
comp164321_c0_seq1	6	FALSE	#N/A	#N/A	0.6	1.57	2.81	2.66	0.36	0	268
comp164322_c0_seq1	2	TRUE	#N/A	#N/A	8.32	0	0	0	0	0	374
comp164350_c0_seq1	5	FALSE	#N/A	#N/A	0.46	1.11	2.61	1.65	0.9	4.62	433
comp164351_c0_seq1	2	TRUE	fibrillin 2	P98133	4.86	0	0	0	0	0	328	2.9e-33	Xenopus (Silurana) tropicalis
comp164354_c0_seq1	2	TRUE	#N/A	#N/A	4.38	0.17	0.71	0.6	0.55	0.72	355
comp164363_c0_seq1	5	FALSE	#N/A	#N/A	0.28	0	0	0.5	0	2.02	431
comp164370_c0_seq1	6	TRUE	#N/A	#N/A	0.14	0	1.5	0.24	0	0	294
comp164399_c0_seq1	5	TRUE	#N/A	#N/A	0	0.42	0	0	0.34	2.58	288
comp164399_c2_seq1	5	TRUE	#N/A	#N/A	0	1.38	1.12	1.27	1	15.26	393
comp164407_c0_seq1	1	TRUE	#N/A	#N/A	1.27	9.85	1.96	0	0	1.4	220
comp164407_c0_seq2	8	FALSE	#N/A	#N/A	0	0	2.93	2.96	0.45	0	217
comp164410_c0_seq1	5	TRUE	#N/A	#N/A	0.08	0	0	0	0	3.35	489
comp164412_c0_seq1	10	TRUE	#N/A	#N/A	2.12	1.47	3.62	3.01	5.2	1.14	451
comp164417_c0_seq1	8	TRUE	#N/A	#N/A	0.32	0	1.26	2	0.39	0	250
comp164426_c0_seq2	8	FALSE	#N/A	#N/A	0.89	0	0.28	1.59	0.87	1.02	225
comp164433_c0_seq1	6	TRUE	#N/A	#N/A	0.09	0	2.03	0.31	0.42	0.22	464
comp164447_c0_seq2	5	FALSE	#N/A	#N/A	0.45	1.14	0.71	0.81	0.37	3.11	264
comp164460_c0_seq1	9	TRUE	#N/A	#N/A	0	0.23	2.13	2.42	15.08	1.85	265
comp164460_c0_seq2	5	FALSE	#N/A	#N/A	0.85	0	0.27	0.61	2.14	2.49	235
comp164473_c0_seq1	1	TRUE	#N/A	#N/A	0	13.25	4.61	1.65	0.38	0	259
comp164481_c0_seq1	2	TRUE	#N/A	#N/A	4.22	0	0	0.44	0	0.11	482
comp164482_c0_seq1	2	TRUE	#N/A	#N/A	1.56	0.26	0.27	0	0	0.33	230
comp164491_c0_seq1	2	TRUE	h2a histone member x	P16104	16.18	0.1	0	0	0.33	0.04	594	3.1e-65	Oreochromis niloticus	chromosome, telomeric region; nucleoplasm; histone binding; damaged DNA binding; XY body; spermatogenesis; double-strand break repair via homologous recombination; nucleosome; protein heterodimerization activity; DNA damage checkpoint; meiosis; male germ cell nucleus; condensed nuclear chromosome; response to ionizing radiation; nuclear chromatin; nucleosome assembly; enzyme binding; positive reg…
comp164519_c1_seq2	5	FALSE	#N/A	#N/A	0.07	0.21	0.64	0.12	0	1.89	586
comp164521_c0_seq1	3	FALSE	#N/A	#N/A	2.23	0.29	1	1.25	0.31	1.47	626
comp164526_c0_seq1	4	FALSE	predicted protein	n/a	0.06	2.2	0.86	1.84	0	0.31	658	5.1e-06	Nematostella vectensis
comp164536_c0_seq1	6	TRUE	#N/A	#N/A	0.35	0.7	1.91	0.93	0	0.08	691
comp1645364_c0_seq1	9	TRUE	#N/A	#N/A	0	0	0	0	2.91	0	202
comp164541_c0_seq1	1	FALSE	#N/A	#N/A	0.52	2.35	0.82	0.62	1.27	0	231
comp164549_c0_seq1	9	TRUE	#N/A	#N/A	0.34	0.17	0	0.4	2.49	0.87	354
comp164555_c0_seq1	5	TRUE	#N/A	#N/A	0.81	0	0	0	0	4.46	442
comp164569_c0_seq1	5	FALSE	#N/A	#N/A	1.3	1.41	2.06	2	2.74	2.87	214
comp164574_c0_seq1	10	TRUE	#N/A	#N/A	0	0	0.28	1.26	2.16	0.11	226
comp164589_c0_seq1	6	FALSE	#N/A	#N/A	1.31	0.82	3.27	1.76	1.07	2.04	365
comp164591_c0_seq1	5	TRUE	#N/A	#N/A	0.12	0	0	0	0	2.38	334
comp164599_c0_seq1	1	TRUE	#N/A	#N/A	0.26	2.26	0.42	0.16	0	0	453
comp164601_c0_seq1	2	FALSE	#N/A	#N/A	4.7	1.98	0.45	0	0	0	774
comp164601_c0_seq2	2	TRUE	#N/A	#N/A	34.3	6.45	1.83	0.65	1.91	0.07	770
comp164601_c0_seq3	7	TRUE	#N/A	#N/A	8.22	8.72	3.58	0.31	0.43	0	228
comp164616_c0_seq1	10	TRUE	#N/A	#N/A	1.21	0.52	2.19	4.34	7.65	0.89	230
comp164620_c0_seq1	5	TRUE	#N/A	#N/A	0.67	0.25	0	0.3	0.41	3.23	238
comp164654_c0_seq1	2	FALSE	#N/A	#N/A	2.93	0.2	0.21	0.72	1.31	0	299
comp164679_c0_seq1	2	TRUE	#N/A	#N/A	2.51	0.67	0	0	0	0.09	270
comp164713_c1_seq1	5	TRUE	#N/A	#N/A	0	0	0	0	0	1.55	579
comp164715_c0_seq1	9	TRUE	#N/A	#N/A	0.39	2.38	0.62	0.47	9.33	1.18	304
comp164740_c0_seq1	2	TRUE	#N/A	#N/A	1.74	0	0	0	0	0	252
comp164748_c1_seq1	9	TRUE	#N/A	#N/A	1.17	0	1.32	1.8	7.4	3.23	238
comp164763_c0_seq1	2	FALSE	#N/A	#N/A	4	0.13	0.66	0.3	0	1.6	479
comp164765_c0_seq1	10	TRUE	#N/A	#N/A	0	0.27	0.86	1.95	2.67	0.35	220
comp164766_c0_seq1	8	TRUE	#N/A	#N/A	0.36	0.81	1.96	2.23	0.44	0	224
comp164773_c0_seq1	1	TRUE	high choriolytic enzyme 1	P98060	0	2.71	0.13	0	0	0	933	3.3e-32	Culex quinquefasciatus
comp164786_c0_seq1	9	FALSE	#N/A	#N/A	3.73	2.32	6.9	6.48	18.46	9.99	590
comp164786_c0_seq2	8	TRUE	#N/A	#N/A	0.2	0.25	3.32	4.44	0.47	0	553
comp164788_c0_seq1	1	TRUE	#N/A	#N/A	2.18	18.46	6.42	3.89	4.74	6.03	1155
comp164791_c0_seq1	10	TRUE	#N/A	#N/A	1.22	0.2	1.28	4.37	5.66	1.13	294
comp164794_c0_seq1	6	TRUE	#N/A	#N/A	0	0	2.5	1.13	0.78	0	503
comp164816_c0_seq1	3	FALSE	#N/A	#N/A	1.44	0.81	0	1.61	0.44	1.73	222
comp164829_c0_seq1	5	TRUE	#N/A	#N/A	0	0.39	0.2	0.23	0	2.28	307
comp164829_c0_seq2	5	FALSE	#N/A	#N/A	0	1.22	0	0	1.99	2.23	295
comp164837_c0_seq1	2	TRUE	#N/A	#N/A	2.11	0	0	0	0	0.1	246
comp164838_c0_seq1	10	TRUE	#N/A	#N/A	0.37	0.84	1.17	3.67	2.74	0	214
comp164888_c0_seq1	5	TRUE	#N/A	n/a	0	0	0	0	0	1.73	991
comp164891_c0_seq1	10	TRUE	#N/A	#N/A	0.25	0.5	2.07	2.5	2.82	0.74	485
comp164893_c0_seq1	1	FALSE	protein	n/a	0.03	6.17	0.48	0.3	5.47	0	1180	4.1e-12	Crassostrea gigas
comp164903_c0_seq1	1	FALSE	#N/A	#N/A	0.36	1.56	0.29	0	0.74	0.35	658
comp164908_c0_seq2	9	TRUE	#N/A	#N/A	0.12	0	0	0	2.73	0	323
comp164929_c0_seq1	2	TRUE	#N/A	n/a	1.51	0.24	0.25	0	0	0.15	502
comp164943_c0_seq2	9	TRUE	#N/A	#N/A	0.32	0	0	0.58	3.55	0.21	248
comp164949_c0_seq1	5	TRUE	#N/A	n/a	0.07	1.32	0.29	0.34	0	7.95	1116
comp164949_c0_seq2	5	TRUE	#N/A	n/a	0.28	0.66	0.71	0.79	0.16	6.74	598
comp164953_c0_seq1	10	TRUE	#N/A	#N/A	0.58	0.29	3.05	3.12	7.12	1.12	206
comp164973_c0_seq1	6	FALSE	#N/A	#N/A	0.94	0.79	1.81	0.37	1.54	1.27	382
comp165_c0_seq2	9	TRUE	#N/A	#N/A	0	0	0	0	2.4	0	204
comp165005_c0_seq1	5	FALSE	#N/A	#N/A	0	1.69	0.66	0	0	2.97	285
comp165006_c0_seq1	5	TRUE	#N/A	#N/A	1.08	0.15	0.47	0.42	0.48	4.05	405
comp165011_c0_seq1	10	TRUE	#N/A	#N/A	0.31	0.24	0.99	2.8	3.45	0.4	255
comp165012_c0_seq2	1	TRUE	#N/A	n/a	0	2.26	0.79	0	0.35	0	560
comp165017_c0_seq2	5	FALSE	#N/A	#N/A	0.47	0.24	0.5	0	0	1.96	252
comp165020_c0_seq1	1	FALSE	#N/A	#N/A	1.53	2.88	0	0.68	1.4	2.08	209
comp165021_c1_seq1	3	FALSE	#N/A	#N/A	3.78	3.92	2.04	3.17	1.45	4.93	338
comp165023_c0_seq4	9	TRUE	#N/A	#N/A	0	0	0	0	1.64	0	239
comp165042_c0_seq1	10	TRUE	#N/A	#N/A	1.94	0	3.59	5.89	6.42	1.83	472
comp165054_c0_seq1	9	TRUE	#N/A	#N/A	0	0	0	0	1.6	0.34	305
comp165056_c0_seq1	10	FALSE	fucl1_angja ame: full=fucolectin-1 flags: precursor	#N/A	0.18	0	0	0.95	1.52	0.11	450	4.1e-10	Anolis carolinensis	extracellular space; regulation of defense response; fucose binding
comp165064_c0_seq1	1	FALSE	#N/A	#N/A	0.81	3.04	0.85	0.72	1.32	0	297
comp165077_c0_seq1	9	TRUE	#N/A	#N/A	0.18	0.27	0	0.96	2.63	0.11	223
comp165077_c1_seq1	10	FALSE	#N/A	#N/A	0.94	0.95	1.73	4.21	5.01	2.62	254
comp165080_c0_seq1	1	TRUE	fibroblast growth factor 12	Q5RDS9	0.04	3.91	1.16	0.39	0.21	0	923	2.5e-07	Anopheles gambiae str. PEST	growth factor activity
comp165081_c0_seq2	5	TRUE	#N/A	#N/A	0	0	0	0	0	1.81	636
comp165086_c0_seq1	5	TRUE	#N/A	#N/A	0.72	0.59	1.05	0.1	0.68	5.07	717
comp165103_c0_seq1	2	TRUE	#N/A	#N/A	2.26	0	0	0	0	0.27	283
comp165114_c0_seq1	9	FALSE	#N/A	#N/A	1.13	1.88	1.6	2.22	3.88	0.65	353
comp165123_c0_seq2	10	FALSE	#N/A	#N/A	0	0	0	1.96	1.35	0	218
comp165130_c0_seq1	9	TRUE	#N/A	#N/A	3.35	0.46	1.28	3.09	12.2	4.76	393
comp165131_c0_seq1	5	TRUE	hypothetical protein	n/a	0	1.8	0	0	0.39	13.51	992	1e-34	Callorhinchus milii
comp165131_c0_seq2	5	TRUE	hypothetical protein	n/a	0	0	0	0	0	2.15	965	5.6e-35	Callorhinchus milii
comp165131_c0_seq4	5	FALSE	hypothetical protein	n/a	0	0.99	0.05	0	0	2.57	628	3.2e-36	Callorhinchus milii
comp165136_c0_seq1	8	TRUE	#N/A	#N/A	0.08	0	0.49	1.67	0	0	513
comp165141_c0_seq1	5	FALSE	#N/A	#N/A	0.23	1.03	1.8	3.87	6.07	6.89	350
comp165141_c0_seq2	5	FALSE	#N/A	#N/A	0.12	0	0	0	0.96	1.76	334
comp165146_c0_seq1	9	TRUE	#N/A	#N/A	0.42	0.48	0.17	0.56	3.35	0	379
comp165178_c0_seq1	6	TRUE	leucine rich protein	#N/A	0	0	1.88	1.06	0	0	201	6.6e-05	Escherichia sp. 3_2_53FAA
comp165222_c0_seq1	9	FALSE	#N/A	#N/A	2	2.73	1.95	1.53	4.9	3.55	419
comp165224_c0_seq2	10	TRUE	#N/A	#N/A	0.71	0.31	1.92	2.18	2.11	0.46	392
comp165232_c0_seq1	6	TRUE	omega-amidase nit2	Q497B0	0	0.07	1.52	0.66	0.23	0	866	2.6e-112	Rattus norvegicus	nitrogen compound metabolic process
comp165251_c0_seq1	6	FALSE	e3 sumo-protein ligase nse2-like	Q7ZXH2	0.55	2.11	3.74	2.04	1.97	0.24	942	1.4e-39	Nematostella vectensis	double-strand break repair via homologous recombination; SUMO ligase activity; Smc5-Smc6 complex; positive regulation of maintenance of mitotic sister chromatid cohesion; positive regulation of mitotic metaphase/anaphase transition
comp165300_c0_seq1	5	TRUE	#N/A	#N/A	1.05	0.97	2.03	2.45	2.17	6.51	496
comp1653417_c0_seq1	1	TRUE	predicted protein	n/a	0.07	1.57	0	0	0	0	537	0.00071	Nematostella vectensis
comp165346_c0_seq1	10	FALSE	#N/A	#N/A	3.55	0.59	2.64	2.99	5.31	0.25	405
comp165362_c0_seq1	10	FALSE	#N/A	#N/A	0.18	0.27	2.52	2.54	1.52	0	449
comp165372_c0_seq1	5	TRUE	mam domain-containing glycosylphosphatidylinositol anchor protein 1 partial	#N/A	0.14	0.2	0	0.24	0	8.45	294	4.6e-11	Branchiostoma floridae	anchored to plasma membrane; nervous system development
comp165378_c0_seq1	6	FALSE	#N/A	#N/A	0.49	1.71	3.83	2.9	1.59	3.44	246
comp165435_c0_seq1	5	FALSE	protein	n/a	4.95	0.66	4.79	6.47	3.9	12.22	1103	2.7e-37	Nematostella vectensis
comp165439_c0_seq1	7	FALSE	#N/A	#N/A	1.52	0.92	0.16	0.18	0.74	0	394
comp165453_c2_seq1	9	FALSE	#N/A	#N/A	0.16	0.2	0.42	0.24	1.59	0.99	298
comp165461_c0_seq1	2	FALSE	bryohealin precursor	Q9I931	1.78	0.68	0.18	0	0	0	356	1.5e-24	Branchiostoma floridae
comp165466_c0_seq1	5	TRUE	#N/A	#N/A	0.09	0.43	0.15	0.84	0.23	3.14	424
comp165478_c0_seq1	4	TRUE	#N/A	#N/A	0	2.09	1.87	0.71	0	0	202
comp165484_c0_seq1	9	TRUE	#N/A	#N/A	0	0	0.26	0	6.41	0	244
comp165501_c0_seq1	10	TRUE	#N/A	#N/A	4.86	6.65	10.6	10.56	12.38	6.47	495
comp165501_c0_seq2	10	FALSE	#N/A	#N/A	0.56	1.86	0.75	2.01	3	0	444
comp165501_c0_seq3	6	FALSE	#N/A	#N/A	2.35	1.22	4.54	3.34	3.1	3.62	432
comp165517_c0_seq2	10	TRUE	#N/A	n/a	0	0	0.81	0.55	1.52	0	387
comp165523_c0_seq1	5	TRUE	#N/A	#N/A	0.39	0.16	0.4	0.11	0.16	3.59	621
comp165525_c0_seq1	6	TRUE	#N/A	#N/A	1.16	0.87	2.28	1.03	0.71	0	276
comp165536_c0_seq1	5	FALSE	#N/A	n/a	0.11	2.61	0.44	0.3	0	9.27	716
comp165547_c0_seq1	6	TRUE	#N/A	#N/A	0.15	0	1.68	1.09	0.37	0.68	262
comp165550_c0_seq1	8	TRUE	hypothetical protein BRAFLDRAFT_98590 [Branchiostoma floridae]	#N/A	0.24	0.38	2.79	3.31	0.12	0.03	840	0.00073	Branchiostoma floridae
comp165564_c0_seq1	8	FALSE	#N/A	#N/A	0.73	0	2.01	5.21	3.13	2.46	219
comp165604_c0_seq1	1	TRUE	#N/A	#N/A	0.08	2.99	0.5	0	0	0.05	504
comp165611_c0_seq1	8	FALSE	#N/A	#N/A	1.32	0.36	0.57	1.71	0.88	0.38	333
comp165615_c0_seq1	9	TRUE	#N/A	#N/A	0.1	0	0.32	0	1.75	0	392
comp165627_c0_seq1	9	TRUE	#N/A	#N/A	0	0.23	0.24	0	1.86	0	263
comp165636_c0_seq1	2	TRUE	#N/A	#N/A	2.35	0	0.12	0	0	0	510
comp165641_c0_seq2	10	TRUE	#N/A	#N/A	0	0.4	2.09	3.33	2.28	0	300
comp165647_c0_seq1	9	TRUE	thap domain-containing protein 2	n/a	0.09	0.35	0.36	0.74	1.91	0.07	870	6.8e-55	Capitella teleta
comp165654_c0_seq1	2	FALSE	#N/A	#N/A	5.23	0	0.41	0.78	2.56	0	458
comp165680_c0_seq1	9	FALSE	#N/A	#N/A	4.68	1.61	5.36	6.47	14.87	0	375
comp165701_c0_seq1	1	FALSE	#N/A	n/a	0.44	11.07	0.82	1.4	0	7.01	457
comp165748_c0_seq1	7	FALSE	#N/A	#N/A	1.13	1.89	0.79	0.45	0.31	0	319
comp165751_c0_seq1	4	FALSE	#N/A	#N/A	0.2	2.1	1.88	0.59	0.98	0.77	601
comp165755_c0_seq1	9	FALSE	#N/A	#N/A	0	0.72	0.5	0.28	1.55	1.32	252
comp165778_c0_seq1	4	FALSE	#N/A	#N/A	0.86	1.31	0.78	0.88	1.51	0	323
comp165781_c0_seq1	8	TRUE	histone h1-delta	P02259	0.82	1.32	17.08	37.66	8.55	0.59	824	5.1e-13	Metaseiulus occidentalis	chromosome
comp165785_c0_seq1	5	TRUE	#N/A	#N/A	0	0	0	0	0	1.99	334
comp165788_c0_seq2	9	FALSE	#N/A	#N/A	0.98	1.18	0.92	0.35	2.4	0.73	204
comp165789_c0_seq1	3	TRUE	#N/A	#N/A	1.68	0.69	0.48	0	0	2.45	261
comp165827_c0_seq1	10	TRUE	#N/A	#N/A	4.13	1.35	6.4	7.39	14.19	2.48	579
comp165869_c0_seq1	1	TRUE	polypeptide n-acetylgalactosaminyltransferase 1	O08912	19.12	45.67	13.06	7.36	8.6	14.48	2549	0	Hydra magnipapillata	protein O-linked glycosylation via serine; protein O-linked glycosylation via threonine; integral to membrane; manganese ion binding; Golgi membrane; polypeptide N-acetylgalactosaminyltransferase activity; post-translational protein modification; perinuclear region of cytoplasm; carbohydrate binding; O-glycan processing
comp165878_c0_seq2	5	FALSE	#N/A	#N/A	1.1	2.07	0.79	1.6	1.34	3.35	291
comp165887_c0_seq1	7	FALSE	#N/A	#N/A	1.17	1.77	0.15	0.52	0	1	409
comp165908_c0_seq1	5	FALSE	predicted protein [Nematostella vectensis]	n/a	6.97	39.24	13.92	14.56	11.69	42.42	1088	4.4e-63	Nematostella vectensis
comp165912_c0_seq1	6	FALSE	#N/A	#N/A	0	0.48	1.85	1.53	1.05	1.1	374
comp165918_c0_seq1	8	TRUE	#N/A	#N/A	0.14	0.21	0.44	1.75	0.34	0	285
comp165927_c0_seq1	9	FALSE	#N/A	n/a	0.21	0.33	0	1.01	1.68	0.27	728
comp165927_c0_seq2	4	FALSE	#N/A	n/a	6.37	20.61	19.08	16.25	22.57	5.74	596
comp165959_c0_seq1	9	TRUE	#N/A	#N/A	0.07	0	0	0.53	2.52	0	543
comp165968_c0_seq1	9	TRUE	#N/A	#N/A	8.72	1.93	6.87	12.37	28.69	11.21	375
comp165974_c0_seq1	10	TRUE	#N/A	#N/A	0.11	0.66	2.23	3.11	4.26	0.84	367
comp165982_c0_seq1	9	TRUE	#N/A	n/a	0.03	0.05	0.05	0.37	1.76	0.46	1334
comp165987_c0_seq1	9	FALSE	#N/A	#N/A	0.97	0.73	1.52	2.16	7.9	5.95	495
comp165994_c0_seq1	4	FALSE	upf0539 protein c7orf59 homolog	#N/A	17.08	38.8	26.33	25.64	33.88	16.22	537	3.7e-21	Saccoglossus kowalevskii	lysosome; ; protein complex scaffold; Ragulator complex; guanyl-nucleotide exchange factor activity; regulation of cell size; positive regulation of TOR signaling cascade; cellular response to amino acid stimulus
comp166017_c0_seq1	5	FALSE	#N/A	#N/A	0	0	0.12	0.13	1.08	1.51	544
comp166019_c0_seq1	10	TRUE	#N/A	#N/A	0.35	0.8	1.11	3.16	3.9	0.91	226
comp166026_c0_seq1	9	TRUE	#N/A	#N/A	0.66	1.15	0.86	1.17	4.56	0	365
comp166030_c0_seq1	8	TRUE	#N/A	#N/A	0.29	0	0.23	2.37	0	0	271
comp166030_c1_seq1	8	TRUE	#N/A	#N/A	0.38	0	0.6	2.04	0	0	210
comp166032_c0_seq1	4	FALSE	huntingtin-interacting protein k	Q9CR41	16.89	32.79	37.34	40.96	33.53	7.51	843	6.9e-26	Hydra magnipapillata
comp166049_c0_seq1	8	FALSE	#N/A	#N/A	0	0.83	0.43	1.72	0	0	290
comp166051_c0_seq1	5	TRUE	#N/A	#N/A	0	0	0	0	0.27	2.13	369
comp166053_c0_seq1	5	TRUE	#N/A	n/a	0.12	0.28	0.22	0.17	0.52	71.57	1693
comp166054_c0_seq1	5	FALSE	#N/A	#N/A	1.26	0.53	7.58	18.58	18.3	43.86	572
comp166071_c0_seq1	9	FALSE	guanine nucleotide-binding protein subunit gamma-e-like	#N/A	32.21	40.33	15.1	17.96	42.67	19.79	878	1.1e-17	Nematostella vectensis	cytoplasm; heterotrimeric G-protein complex; signal transducer activity; cellular response to carbon dioxide; phototransduction; G-protein coupled receptor signaling pathway; rhabdomere; GTPase activity
comp166079_c0_seq1	5	FALSE	#N/A	#N/A	0.1	0	0	0	3.29	5.18	386
comp166084_c0_seq1	5	TRUE	#N/A	n/a	0.34	0	0.38	0.41	2.28	25.41	1336
comp166084_c0_seq2	5	TRUE	#N/A	n/a	1.45	0.89	0.79	2.65	7.91	32.42	950
comp166096_c0_seq1	5	FALSE	#N/A	#N/A	0.07	0	0.35	2	36.38	62.84	535
comp166115_c1_seq1	10	TRUE	atp-dependent clp protease proteolytic mitochondrial-like	Q16740	17.22	22.11	27.25	37.02	35.43	12.49	1169	1.1e-90	Nematostella vectensis	serine-type endopeptidase activity; proteolysis
comp166115_c1_seq2	10	TRUE	atp-dependent clp protease proteolytic mitochondrial-like	Q16740	0.87	0.72	1.18	2.58	4.55	0.53	1063	1.3e-61	Daphnia pulex	serine-type endopeptidase activity; proteolysis
comp166130_c0_seq1	2	TRUE	#N/A	#N/A	9.66	0.72	0.75	0	0.78	0.31	252
comp166133_c0_seq1	9	TRUE	#N/A	#N/A	0.28	0	0	0.25	1.72	0	285
comp166146_c0_seq1	5	TRUE	#N/A	#N/A	0.15	0.23	0.24	0	0.19	2.22	519
comp166149_c0_seq1	2	FALSE	protein	n/a	1.64	0.67	0	0	0	0.06	900	2.3e-15	Nematostella vectensis
comp166172_c1_seq1	5	TRUE	#N/A	#N/A	0	0	0.12	0.14	0.19	3.04	514
comp166190_c0_seq1	10	FALSE	snare-associated protein snapin-like	O95295	12.51	20.33	22.26	28.83	27.61	5.67	542	1.5e-20	Branchiostoma floridae
comp166236_c0_seq1	9	TRUE	#N/A	#N/A	5.23	4.48	13.65	17.31	61.63	7.97	511
comp166241_c0_seq1	5	TRUE	sco-spondin- partial	P32018	0.37	0.16	0.27	0.3	0.42	29.13	3047	7.5e-137	Hydra vulgaris
comp166258_c0_seq1	8	FALSE	#N/A	#N/A	18.07	0.65	10.78	17.79	10.23	2.61	373
comp166269_c0_seq1	9	FALSE	#N/A	#N/A	3.71	2.08	9.27	17.02	31.53	10.17	549
comp166272_c0_seq1	5	TRUE	#N/A	n/a	0.15	1.25	0.46	0.26	0.96	9.77	816
comp166277_c0_seq1	5	TRUE	#N/A	#N/A	0	0.43	0	0.34	0.24	2.16	416
comp166287_c0_seq1	6	TRUE	#N/A	#N/A	0	0.27	2.68	1.12	0.22	0	445
comp166287_c0_seq2	10	FALSE	#N/A	#N/A	0.4	2.59	8.89	8.47	7.41	1.29	396
comp166297_c0_seq1	5	TRUE	#N/A	#N/A	0	0	0	0	0	2.65	1198
comp166297_c0_seq2	1	FALSE	#N/A	#N/A	0.67	1.75	0.22	0	0	0	1133
comp166301_c0_seq1	3	TRUE	#N/A	#N/A	1.51	0.47	0.59	0	0	1.37	636
comp166310_c0_seq1	8	TRUE	#N/A	#N/A	1.06	1	1.47	3.57	1.96	0	300
comp166315_c0_seq1	5	FALSE	#N/A	#N/A	0.11	0.34	0.18	0.6	0	2.02	355
comp166326_c0_seq1	5	FALSE	#N/A	#N/A	0.32	0.48	0.88	0.57	0.39	1.69	499
comp166368_c1_seq1	5	FALSE	#N/A	#N/A	0.72	0.36	0.57	0.86	1.17	1.62	333
comp166398_c0_seq1	9	TRUE	#N/A	#N/A	0	0	0	0.21	1.75	0.08	336
comp166401_c0_seq1	6	TRUE	#N/A	#N/A	0.68	0.23	2.26	0.68	0.37	0	528
comp166437_c0_seq1	5	FALSE	#N/A	#N/A	0	0.83	0.61	0.3	0	1.56	722
comp166442_c0_seq1	10	TRUE	#N/A	#N/A	1.14	2.75	20.82	50.14	39.68	5.49	350
comp166467_c0_seq1	5	TRUE	protein	n/a	0	0	0.09	0	0.07	1.51	1327	1.1e-13	Nematostella vectensis
comp166491_c0_seq2	9	TRUE	#N/A	#N/A	0.27	0	0.5	0.38	2.35	0	375
comp166495_c0_seq1	5	TRUE	#N/A	#N/A	0	0.28	0	0	0.77	3.11	635
comp166501_c0_seq1	8	TRUE	#N/A	#N/A	0.36	0.18	0.76	1.51	0.3	0.23	331
comp166504_c0_seq1	5	FALSE	#N/A	#N/A	0.71	0	0.56	1.1	0	1.98	452
comp166511_c0_seq1	8	FALSE	#N/A	#N/A	0.59	0.35	1.29	2.1	0.29	1.51	340
comp166513_c0_seq1	6	FALSE	#N/A	#N/A	0.27	0.8	1.88	0.95	0	1.36	301
comp166514_c0_seq2	1	FALSE	zinc finger mym-type protein 1-like	Q5SVZ6	0	1.53	0.57	0.65	0.18	1.21	552	3.7e-08	Hydra magnipapillata
comp166522_c0_seq1	3	FALSE	#N/A	#N/A	1.24	0	0.71	1.41	0.28	1.89	353
comp166524_c0_seq1	4	FALSE	predicted protein [Nematostella vectensis]	n/a	1.61	2.27	1.86	1.35	2.11	0.45	742	0.00071	Nematostella vectensis
comp166529_c0_seq1	5	TRUE	#N/A	#N/A	0.18	0.09	0	0	0	1.84	653
comp166530_c0_seq1	5	TRUE	#N/A	#N/A	0	0	0	0	0	3.17	331
comp166538_c0_seq1	5	TRUE	myosin light chain	P82159	0.07	0.86	0.16	0.24	0.33	156.36	1191	1.7e-37	Hydra magnipapillata
comp166541_c0_seq1	5	FALSE	#N/A	#N/A	22.43	20.13	23.8	27.54	32.08	35.39	451
comp166541_c0_seq2	5	FALSE	#N/A	#N/A	11.2	6.08	6.84	13.63	11.44	13.37	240
comp166550_c0_seq1	2	FALSE	#N/A	#N/A	1.59	0.53	0.28	0	0.65	0	451
comp166551_c0_seq1	10	FALSE	#N/A	#N/A	0.36	0.08	0.4	2.19	2	1.8	782
comp166572_c0_seq1	8	TRUE	ef hand domain-containing protein	n/a	0.23	8.53	183.26	246.65	50.25	0.08	1561	9.2e-39	Gemmata obscuriglobus UQM 2246	metabolic process
comp166612_c0_seq1	10	TRUE	protein	n/a	44.22	94.25	110.3	128.59	133.42	56.82	552	8.2e-20	Nematostella vectensis
comp166615_c0_seq1	5	FALSE	#N/A	n/a	12.8	68.81	68.38	86.46	75.22	119.61	1156	0	0	0
comp166616_c0_seq1	5	TRUE	#N/A	#N/A	0	0	0.12	0.27	0	1.74	515
comp166628_c0_seq1	5	TRUE	#N/A	#N/A	0	0	0	0	0.25	1.86	1226
comp166628_c0_seq2	5	FALSE	#N/A	#N/A	1.34	1.35	0.59	0.8	0.35	3.94	534
comp166641_c0_seq1	4	FALSE	#N/A	n/a	0	1.94	0.18	1.26	0.29	0	341
comp166641_c0_seq2	1	TRUE	#N/A	n/a	0	1.63	0.24	0	0	0	258
comp166645_c1_seq1	5	TRUE	#N/A	#N/A	0	0	0	0	0	1.78	332
comp166688_c0_seq1	3	TRUE	#N/A	#N/A	3.32	1.97	1.31	1.49	0.87	3.89	336
comp166690_c0_seq1	9	TRUE	#N/A	#N/A	0.16	0.48	0.25	0.28	2.32	0	253
comp166699_c0_seq1	5	FALSE	#N/A	#N/A	0.5	0.25	0.4	0	0.41	1.83	476
comp166707_c0_seq1	10	TRUE	#N/A	#N/A	0	0	0.76	2.16	2.95	0.31	331
comp166709_c0_seq1	1	TRUE	#N/A	n/a	0.07	372.49	94.36	55.06	48.02	0.28	552
comp166711_c0_seq1	1	FALSE	tubulin beta-2c chain	P11833	56.57	105.83	58.85	50.88	20	23.51	631	1.5e-92	Hydra magnipapillata	GTP binding; microtubule; microtubule-based process; structural constituent of cytoskeleton; protein polymerization
comp166724_c0_seq1	4	TRUE	#N/A	#N/A	3.45	126.83	81.45	54.08	15.7	12.59	405
comp166732_c0_seq1	4	FALSE	atp synthase subunit mitochondrial-like	#N/A	187.63	636.09	329.6	325.37	451.22	92.35	419	4.2e-15	Amphimedon queenslandica	ATP synthesis coupled proton transport
comp166734_c0_seq1	5	TRUE	protein	n/a	1.53	3.68	4	11.11	10.26	187.61	1122	2.7e-43	Nematostella vectensis
comp166734_c0_seq3	5	TRUE	protein	n/a	2.03	8.73	10.24	36.44	64	424.05	872	5.8e-41	Nematostella vectensis
comp166735_c0_seq1	1	TRUE	cytochrome c oxidase subunit mitochondrial-like	P10606	0	1.92	0	0	0	0	762	1.9e-33	Nematostella vectensis	mitochondrial envelope; cytochrome-c oxidase activity
comp166735_c1_seq1	1	FALSE	cytochrome c oxidase polypeptide vb	P10606	342.09	763.91	283.89	285.36	376.41	177.05	739	5.3e-38	Hydra magnipapillata	mitochondrial envelope; cytochrome-c oxidase activity
comp166757_c0_seq1	2	TRUE	#N/A	#N/A	4.96	1.11	0.29	0	0	0.35	217
comp166771_c0_seq1	5	FALSE	#N/A	#N/A	0.63	1.67	0.62	0.14	1.16	1.78	505
comp166777_c0_seq1	1	TRUE	profilin	P18321	633.74	2621.69	830.86	744.02	857.48	543.56	948	4.1e-37	0	actin binding; actin cytoskeleton organization
comp166778_c0_seq1	1	TRUE	eukaryotic translation initiation factor 5a-1	P10160	798.38	2419.92	1019.27	937.08	881.74	420.01	805	9.7e-71	Branchiostoma belcheri	translation elongation factor activity; peptidyl-lysine modification to hypusine; ribosome binding; positive regulation of translational elongation; positive regulation of translational termination; translational frameshifting
comp166780_c0_seq1	1	FALSE	ribosomal protein s25	Q6PBI5	1908.88	5542.91	2808.32	2851.7	2797.54	1467.41	490	2.7e-33	Arenicola marina	translational initiation; viral transcription; RNA binding; nucleolus; structural constituent of ribosome; translational elongation; cytosolic small ribosomal subunit; translational termination; ribosomal small subunit assembly; SRP-dependent cotranslational protein targeting to membrane; nuclear-transcribed mRNA catabolic process, nonsense-mediated decay
comp166786_c0_seq1	1	TRUE	elongation factor 1 alpha	Q92005	8516.77	20076.5	7775.37	6701.02	6913.65	4958.02	1664	0	Branchiostoma floridae	GTPase activity; GTP binding; translation elongation factor activity; cytoplasm; translational elongation
comp166787_c0_seq1	2	FALSE	ef-hand calcium-binding domain-containing protein 11	Q6AXQ2	3.02	1.17	0.95	2.31	0.74	0.64	925	1.9e-26	Saccoglossus kowalevskii
comp166789_c0_seq1	1	FALSE	ribosomal protein s13	P62278	1053.92	3245.67	1759.47	1736.27	1531.42	1137.19	551	1.9e-88	Nematostella vectensis	structural constituent of ribosome; ribosome; translation
comp166790_c0_seq1	4	TRUE	ribosomal protein l29	#N/A	478.64	1355.06	769.87	837.4	645.53	382.85	340	7.6e-21	Schistosoma mansoni	structural constituent of ribosome; ribosome; translation
comp166792_c1_seq1	2	FALSE	#N/A	n/a	3812.52	1594.87	702.53	98.03	406.89	1.63	425	0	0	0
comp166795_c0_seq1	4	TRUE	small subunit ribosomal protein 28	#N/A	1324.49	3839.01	2159.92	2235.16	1947.94	1076.68	380	9.6e-22	Spadella cephaloptera	structural constituent of ribosome; ribosome; translation
comp166796_c0_seq1	8	TRUE	dystroglycan preproprotein	#N/A	155.02	1384.39	1917.75	4273.69	651.68	203.33	320	6.6e-12	Nematostella vectensis
comp166796_c1_seq1	9	TRUE	dystroglycan preproprotein	#N/A	0.91	106.56	665.13	1943.66	5763.73	543.12	320	6.6e-12	Nematostella vectensis
comp166797_c0_seq1	1	TRUE	ribosomal protein s6	P62755	2211.68	6173.25	2742.97	2835.57	2474.74	1361.83	931	2.6e-95	Hydra magnipapillata	nuclear-transcribed mRNA catabolic process, nonsense-mediated decay; translational initiation; translational termination; activation-induced cell death of T cells; gastrulation; insulin receptor signaling pathway; negative regulation of apoptotic process; polysome; protein kinase binding; ribosomal small subunit assembly; erythrocyte development; translational elongation; TOR signaling cascade; p…
comp166814_c0_seq1	6	TRUE	#N/A	#N/A	0.25	0.56	2.16	0.89	0.61	0.8	320
comp166846_c0_seq1	6	FALSE	#N/A	#N/A	0.37	0.55	1.73	0.22	0.9	0.47	327
comp166863_c0_seq1	5	TRUE	#N/A	n/a	0.71	1.3	0.9	0.38	0.92	155.3	1253
comp166863_c0_seq2	5	TRUE	#N/A	n/a	0	0	0	0.41	0.49	174.81	1242
comp166863_c0_seq3	5	TRUE	#N/A	n/a	0	0	0	0	0	1.6	1217
comp166867_c0_seq1	9	FALSE	#N/A	#N/A	0	0.17	0.69	0.59	1.62	0.49	363
comp1668798_c0_seq1	9	TRUE	#N/A	#N/A	0.09	0.14	0.15	0	1.6	0	428
comp166904_c0_seq1	1	FALSE	PREDICTED: hypothetical protein [Hydra magnipapillata]	#N/A	80.34	211.84	129.37	117.33	129.07	94.21	560	2.2e-06	Hydra magnipapillata	ubiquinol-cytochrome-c reductase activity; electron carrier activity
comp166927_c0_seq1	5	FALSE	#N/A	#N/A	0	0	1.08	0	0	2.56	290
comp166943_c0_seq1	10	FALSE	#N/A	#N/A	0	1.07	0.96	1.82	1.24	0	393
comp166947_c0_seq1	9	TRUE	atp-binding sub-family member 5	n/a	0.33	1.51	0.75	0.81	100.95	1.62	1680	3e-07	Ciona intestinalis
comp166966_c0_seq1	8	FALSE	#N/A	#N/A	0.78	0.98	0.82	2.55	0.32	1.25	308
comp166977_c0_seq1	1	TRUE	#N/A	n/a	2.21	94.84	36.39	5.72	15.87	0.56	2108
comp166981_c0_seq1	6	TRUE	#N/A	#N/A	0.35	0.53	2.47	2.18	0.85	0	229
comp1669855_c0_seq1	9	TRUE	#N/A	#N/A	0.34	0	0	0	1.68	0	233
comp166986_c0_seq1	2	TRUE	isoform 1	n/a	70.96	9.79	2.3	3.48	2.25	2.92	738	2.1e-38	Nematostella vectensis
comp166987_c0_seq1	1	TRUE	rio kinase 1	Q9BRS2	36.27	97.52	30.48	24.96	27.73	12.5	1855	0	Hydra magnipapillata	protein serine/threonine kinase activity; ATP binding
comp167013_c0_seq1	9	FALSE	#N/A	#N/A	0	0.21	0.98	0.25	1.52	0.04	578
comp167018_c0_seq1	9	TRUE	#N/A	#N/A	0.32	0.35	0.72	0.66	2.02	0.94	871
comp167022_c0_seq1	5	TRUE	#N/A	n/a	0.51	0.19	1.01	0	0.32	6.53	310
comp167030_c0_seq1	5	FALSE	#N/A	#N/A	0.7	0.95	1.1	0.88	0.69	1.98	569
comp167046_c0_seq1	9	FALSE	#N/A	#N/A	0.72	0.16	1.94	0.74	4.03	0.2	388
comp167047_c1_seq1	2	FALSE	#N/A	#N/A	2.11	0.75	0	1.33	0.3	0	321
comp167054_c0_seq1	3	TRUE	#N/A	#N/A	3.26	0	0.22	0.76	1.04	2.64	281
comp167056_c0_seq1	4	FALSE	orm1-like protein 1	Q5XH57	16.47	27.85	29.98	29.59	26.59	16.51	1155	7.2e-56	Hydra magnipapillata	ceramide metabolic process; integral to membrane
comp167056_c0_seq2	10	FALSE	orm1-like protein 1-like	Q5XH57	5.24	9.27	6.65	7.93	12.59	0	1142	6.5e-56	Hydra magnipapillata	SPOTS complex; ceramide metabolic process; integral to membrane
comp167070_c0_seq1	8	TRUE	#N/A	#N/A	0	0	0.46	2.78	0	0.79	411
comp167079_c0_seq1	4	TRUE	hypothetical protein BATDEDRAFT_90680 [Batrachochytrium dendrobatidis JAM81]	#N/A	22.55	57.45	31.13	28.77	32.24	13.78	543	9.6e-05	Batrachochytrium dendrobatidis JAM81
comp167085_c0_seq1	5	TRUE	#N/A	#N/A	0.22	0	0	0	0.05	1.68	1829
comp167097_c0_seq6	1	FALSE	#N/A	#N/A	0	2.25	1.17	0.38	0	1.23	375
comp167125_c0_seq1	9	TRUE	cell division cycle protein 27 homolog isoform 1	A7Z061	0.01	0	0	0	3.14	0	3459	0	Macaca mulatta	nucleoplasm; protein K11-linked ubiquitination; positive regulation of ubiquitin-protein ligase activity involved in mitotic cell cycle; anaphase-promoting complex; mitotic cell cycle spindle assembly checkpoint; negative regulation of ubiquitin-protein ligase activity involved in mitotic cell cycle; cell proliferation; cell division; nucleolus; cytosol; centrosome; protein phosphatase binding; s…
comp167136_c0_seq1	9	TRUE	nef attachable protein	#N/A	0	0	0	0	2.61	0	225	0.00091	Aster yellows phytoplasma
comp167152_c0_seq1	5	FALSE	#N/A	#N/A	1.1	1.2	5.18	5.89	1.47	13.26	400
comp167155_c0_seq1	5	TRUE	#N/A	#N/A	0	0.43	0.67	0.51	0.7	2.47	280
comp167174_c0_seq1	2	TRUE	#N/A	#N/A	4.08	0	0	0	0.33	0	596
comp167197_c0_seq1	2	TRUE	PREDICTED: hypothetical protein LOC100632304	n/a	1.83	0.11	0.3	0.48	0.29	0.48	3401	3.8e-80	Amphimedon queenslandica
comp167203_c0_seq1	4	TRUE	#N/A	#N/A	0	4.36	1.71	1.61	0	0	221
comp167224_c0_seq1	6	FALSE	protein cdv3 homolog	Q6DIS2	40.91	43.53	56.84	54.25	23.84	19.5	1436	3.8e-22	Hydra magnipapillata
comp167228_c1_seq1	2	TRUE	#N/A	#N/A	1.95	0	0	0	0	0	389
comp167230_c0_seq1	6	TRUE	#N/A	#N/A	0.62	0.62	2.11	1.84	0.25	0	387
comp167257_c0_seq1	10	TRUE	#N/A	#N/A	0	0.25	0.8	1.2	2.06	0	237
comp167265_c0_seq2	8	TRUE	#N/A	#N/A	0.19	0.38	0	1.93	0.31	0.24	628
comp167270_c0_seq1	5	FALSE	#N/A	#N/A	5.56	1.73	4.24	4.51	6.89	9.09	696
comp167272_c0_seq1	5	FALSE	protein	O88279	0.08	0.66	0.35	0.22	0.27	1.93	3943	7.9e-79	Nematostella vectensis
comp167275_c0_seq1	10	TRUE	#N/A	#N/A	0.67	0.72	1.96	1.71	2.11	0.98	417
comp167303_c0_seq1	2	TRUE	#N/A	#N/A	1.62	0.22	0	0	0	0	271
comp167308_c0_seq1	6	FALSE	#N/A	#N/A	0.62	2.33	6.33	1.94	4.17	0	258
comp167328_c0_seq1	5	FALSE	#N/A	#N/A	0.46	6.79	4.93	9.14	10.29	13.52	523
comp167328_c1_seq1	5	TRUE	#N/A	#N/A	0.36	4.35	2.46	2.58	2.95	14.39	664
comp167340_c0_seq1	8	TRUE	#N/A	#N/A	0.69	0.63	1.97	3.23	1.7	0	287
comp167347_c0_seq1	10	TRUE	#N/A	#N/A	0.89	0.84	1.4	1.59	2.04	0.54	718
comp167350_c0_seq1	9	TRUE	#N/A	#N/A	0	0	0	0	2.78	0	422
comp167354_c0_seq1	8	TRUE	#N/A	#N/A	0.37	0.44	1.62	1.84	0.36	0	272
comp167356_c1_seq2	1	TRUE	kappa-type opioid receptor	Q4R1I4	0.33	1.66	0	0.15	0	0.48	481	1.2e-06	Danio rerio
comp167363_c0_seq1	5	FALSE	#N/A	#N/A	0	0.43	0.22	0.76	0	2.46	281
comp167373_c0_seq2	10	FALSE	#N/A	#N/A	0.58	1.47	1.23	2.09	2.39	0.5	205
comp167375_c0_seq1	9	TRUE	#N/A	#N/A	2.39	1.3	6.46	8.36	22.93	7.54	418
comp167385_c0_seq1	2	TRUE	#N/A	#N/A	2.18	0	0	0	0	0	275
comp167405_c0_seq1	7	FALSE	#N/A	#N/A	1.04	1.56	0.54	0.93	0	0.33	231
comp167429_c0_seq1	5	TRUE	#N/A	#N/A	0.18	0.18	0.38	0	0.15	1.82	662
comp167439_c0_seq1	10	FALSE	#N/A	#N/A	1.33	1.58	5.25	3.75	6.77	3.24	419
comp167469_c0_seq3	9	TRUE	#N/A	#N/A	1.12	0.28	0	0.33	6.4	0	214
comp167475_c0_seq2	8	TRUE	#N/A	#N/A	0.42	0	0.88	1.5	0.68	0	286
comp167477_c0_seq1	2	TRUE	#N/A	#N/A	2.21	0	0	0	0	0	217
comp167482_c0_seq1	5	FALSE	#N/A	#N/A	0.92	0	0	0	0	2.46	696
comp167482_c0_seq2	5	FALSE	#N/A	#N/A	1.76	0.35	1.76	1.99	1.87	2.46	680
comp167486_c0_seq1	9	FALSE	#N/A	#N/A	5.13	5.11	2.26	2.38	6.29	0.07	389
comp167501_c0_seq1	5	FALSE	#N/A	#N/A	2.35	1.88	8.94	5.2	5.43	10.59	288
comp167515_c1_seq1	5	TRUE	#N/A	#N/A	0	0	0	0	0	1.6	224
comp167517_c1_seq3	5	TRUE	PREDICTED: hypothetical protein LOC100639190	n/a	0.18	0.14	0.29	0.28	0.08	1.96	1295	5.4e-85	Amphimedon queenslandica
comp167521_c0_seq1	5	TRUE	#N/A	#N/A	0.06	0	0	0	0	11.51	701
comp167521_c0_seq2	5	TRUE	#N/A	#N/A	0	0	0	0	0	3.02	507
comp167521_c0_seq3	5	FALSE	#N/A	#N/A	0	1.35	0.14	1.12	0.22	5.07	446
comp167531_c0_seq1	8	FALSE	#N/A	#N/A	0	3.3	8.75	9.33	1.24	0	237
comp167542_c0_seq1	5	FALSE	#N/A	#N/A	0	0.22	0.8	0.26	1.78	2.15	549
comp167553_c0_seq1	10	TRUE	#N/A	#N/A	4.01	1.76	6.84	11.04	15.14	1.39	239
comp167554_c0_seq1	5	FALSE	#N/A	#N/A	0.75	2.27	2.17	2.68	11.04	11.17	319
comp167556_c0_seq2	9	TRUE	#N/A	#N/A	0	0.23	0.24	0	3.36	0	262
comp167566_c0_seq1	9	TRUE	#N/A	#N/A	0	0	0	0.31	3.42	0.22	229
comp167590_c0_seq3	2	FALSE	#N/A	#N/A	1.59	0.3	0	0	0.49	0	201
comp167602_c0_seq1	5	TRUE	#N/A	#N/A	0.47	0.18	0	0.42	0	3.85	339
comp167610_c0_seq1	10	TRUE	#N/A	#N/A	2.93	2.95	12.84	10.5	24.79	3.49	367
comp167622_c1_seq1	1	TRUE	zgc:113176 protein	n/a	0.24	1.52	0.24	0.41	0	0.24	1230	4.7e-09	Danio rerio
comp167627_c0_seq2	4	TRUE	#N/A	n/a	0	2.94	2.05	0.87	0	0	245
comp167633_c0_seq2	9	TRUE	#N/A	#N/A	0	0	0	0	2.15	0	319
comp167641_c0_seq1	10	TRUE	#N/A	#N/A	0.27	0.33	2.58	2.44	2.14	0	731
comp167648_c0_seq1	9	FALSE	#N/A	#N/A	0.94	0	0	0	1.65	0	297
comp167650_c0_seq1	2	TRUE	#N/A	#N/A	2.2	0	0	0	0	0	317
comp167656_c0_seq1	10	TRUE	#N/A	#N/A	0.34	0.25	2.12	4.51	4.12	0.32	475
comp167667_c0_seq1	5	FALSE	#N/A	#N/A	0.8	1.28	1.2	1.79	1.57	2.17	997
comp167668_c0_seq1	3	TRUE	#N/A	#N/A	3.49	0.07	0.23	0.26	0.24	6.19	812
comp167682_c0_seq1	5	TRUE	#N/A	#N/A	0	0	0	0	0	1.8	437
comp167689_c0_seq1	5	TRUE	#N/A	#N/A	0	0.49	0.52	0.29	0	3.57	244
comp167693_c0_seq1	2	FALSE	#N/A	#N/A	2.4	0	0.66	0	0.77	0	382
comp167700_c0_seq1	10	FALSE	#N/A	#N/A	0.56	1.69	2.99	2.6	3.29	2.37	357
comp167706_c0_seq1	9	FALSE	#N/A	#N/A	0.55	0	1.5	1.08	4.38	1.95	223
comp167706_c0_seq2	10	TRUE	#N/A	#N/A	1.07	1.63	2.74	5.02	7.06	0	222
comp167735_c0_seq1	7	FALSE	#N/A	#N/A	1.65	0.91	0.59	1.21	0	0	531
comp167763_c0_seq1	3	TRUE	#N/A	#N/A	1.84	0.43	0.97	0.37	0	3.1	976
comp167788_c0_seq1	5	FALSE	#N/A	#N/A	2	5.03	2.31	1.43	6.54	7.97	299
comp167790_c0_seq1	1	TRUE	gtp-binding protein ypt3	P46638	0.29	1.56	0.39	0.44	0.6	0.54	812	3.3e-51	Babesia equi
comp167798_c0_seq2	8	TRUE	#N/A	#N/A	0	0.24	2.24	3.38	0.39	0	253
comp167805_c0_seq1	8	TRUE	#N/A	#N/A	0.25	0.12	1.55	2.35	0.81	0.16	486
comp167822_c0_seq1	5	TRUE	#N/A	#N/A	1.82	1.04	1.59	1.35	0.77	5.25	634
comp167835_c0_seq1	10	FALSE	#N/A	#N/A	1.72	1.87	2.25	1.37	2.81	0.06	418
comp167844_c0_seq1	8	TRUE	#N/A	#N/A	0.2	0	0	3.56	0.49	0.12	401
comp167873_c0_seq1	5	TRUE	#N/A	#N/A	0	0	0	0	0	2.16	332
comp167905_c0_seq1	1	TRUE	#N/A	#N/A	0	1.54	0.48	0	0	0	390
comp167906_c0_seq1	3	FALSE	#N/A	#N/A	1.82	0.42	1.32	0.25	0.69	3.24	285
comp167909_c0_seq1	2	FALSE	#N/A	#N/A	2.5	0.25	0.26	0.3	0.82	0	719
comp167918_c0_seq1	5	TRUE	#N/A	#N/A	0.77	0.33	1.64	1.27	1.21	29.64	728
comp167919_c0_seq1	6	TRUE	#N/A	#N/A	0.94	3.02	8.34	2.74	2.6	1.06	339
comp167920_c0_seq1	1	TRUE	#N/A	#N/A	0.25	3.01	0.39	0.45	0	0.16	320
comp167928_c0_seq1	1	FALSE	#N/A	#N/A	1.55	3.25	1.32	2.14	2.05	2.22	334
comp167937_c0_seq1	5	FALSE	#N/A	#N/A	0	0.32	0.82	0.75	2.82	4.76	382
comp167949_c1_seq1	8	TRUE	#N/A	#N/A	0	0	2.2	3	0.69	0	285
comp167958_c0_seq1	8	FALSE	#N/A	#N/A	0.35	0	0.55	1.55	0.85	0.78	230
comp167959_c0_seq1	2	TRUE	#N/A	#N/A	11.7	2.26	2.21	2.68	1.84	2.53	426
comp167970_c0_seq1	6	FALSE	#N/A	#N/A	0.77	0.58	1.63	0.23	0.32	0.75	309
comp167971_c0_seq1	2	TRUE	#N/A	#N/A	1.57	0	0.45	0.26	0	0	279
comp167984_c0_seq3	2	TRUE	#N/A	#N/A	6.79	0	0.4	0.23	0	0.08	317
comp167999_c0_seq2	1	FALSE	#N/A	#N/A	0	4.43	3.84	0	0	2.46	229
comp168002_c0_seq2	5	FALSE	#N/A	#N/A	0.36	0	0	0	0	1.61	223
comp168018_c0_seq1	5	FALSE	#N/A	#N/A	0	0	0	0.61	0.42	1.64	465
comp168021_c0_seq1	1	FALSE	#N/A	#N/A	0.92	2.09	0	1.38	0	0	259
comp168028_c0_seq1	10	TRUE	#N/A	#N/A	0	0	1.3	5.03	4.87	0.43	241
comp168031_c0_seq1	7	TRUE	#N/A	#N/A	3.36	2.54	0	0.25	0	0.99	285
comp168057_c0_seq1	6	TRUE	#N/A	#N/A	0.12	1.84	4.6	2.61	0.6	0	328
comp168059_c0_seq1	8	TRUE	histone h4-like	Q6LAF1	0.27	1.24	10.34	22.49	5.47	0.37	1646	9.9e-46	Pediculus humanus corporis	CenH3-containing nucleosome assembly at centromere; ossification; nucleosome; negative regulation of megakaryocyte differentiation; nucleolus; telomere maintenance; phosphatidylinositol-mediated signaling; DNA binding; actin cytoskeleton; protein heterodimerization activity; extracellular region; nucleoplasm
comp168067_c0_seq1	10	FALSE	#N/A	#N/A	0.76	1.15	4.81	12.29	8.89	4.66	209
comp168070_c0_seq1	8	TRUE	#N/A	#N/A	0	0	0.59	2	0.46	0	214
comp168077_c0_seq1	7	TRUE	#N/A	#N/A	1.79	1.72	0.26	0	0.4	0	245
comp168078_c0_seq1	10	TRUE	#N/A	#N/A	0	0.23	1.21	1.92	3.39	0	260
comp168097_c0_seq1	5	TRUE	#N/A	#N/A	0.05	0	0.17	0.1	0.13	1.65	729
comp168100_c0_seq1	6	TRUE	#N/A	#N/A	0.45	0.87	2.02	1.38	0.49	0	346
comp168103_c0_seq1	2	FALSE	#N/A	#N/A	3.39	0.46	1.66	0.4	0	0	529
comp168110_c0_seq1	1	FALSE	#N/A	#N/A	1.47	2.95	0.51	0.87	1.2	0	245
comp168134_c0_seq1	9	FALSE	predicted protein [Physcomitrella patens subsp. patens]	#N/A	6.04	16.61	19.62	19.82	42.53	6.73	522	9.6e-06	Physcomitrella patens subsp. patens
comp168142_c0_seq1	10	FALSE	#N/A	#N/A	0.66	2.75	13.56	15.39	9.33	0	241
comp168156_c0_seq1	2	TRUE	#N/A	#N/A	1.76	0	0	0	0	0	249
comp168165_c0_seq1	9	FALSE	#N/A	#N/A	4.12	1.07	2.04	4.84	10.96	4.76	339
comp168171_c0_seq1	9	FALSE	#N/A	#N/A	0	0.46	0.72	0.55	1.5	0.39	260
comp168175_c0_seq1	9	TRUE	trace amine-associated receptor 7a	P28285	0	0	0	0	3.73	0	1075	8.9e-13	Strongylocentrotus purpuratus	signal transducer activity
comp168214_c0_seq1	9	FALSE	#N/A	#N/A	0.29	0.76	1.42	1.13	2.65	1.58	554
comp168214_c0_seq2	5	TRUE	#N/A	#N/A	0	0	0.17	0.3	0	2.82	527
comp168217_c0_seq1	9	TRUE	#N/A	#N/A	0.67	0	0	0	29.45	6.56	297
comp168217_c0_seq2	9	TRUE	#N/A	#N/A	0	0	0	0.51	8.9	0	281
comp168251_c0_seq1	5	FALSE	tpa_exp: transposase	P34257	0.09	1.59	0.28	0.26	0.86	3.45	1365	1.4e-49	Amphimedon queenslandica
comp168262_c0_seq1	2	TRUE	translational activator gcn1	Q92616	1.58	0.18	0.19	0	0	0	328	1e-09	Mus musculus	protein binding
comp168283_c1_seq1	9	TRUE	#N/A	#N/A	0	0	0	0.33	4.04	0	218
comp168284_c0_seq2	2	TRUE	#N/A	#N/A	2.76	0.44	0	0	0	0.37	275
comp168292_c0_seq1	6	TRUE	#N/A	n/a	0.02	12.68	37.21	20.52	3.07	0.05	1658
comp168293_c0_seq1	9	TRUE	#N/A	#N/A	0	0	0	0	2.78	0	281
comp168296_c0_seq1	5	TRUE	#N/A	#N/A	0	0	0	0.23	0	5.27	311
comp168297_c0_seq1	9	TRUE	#N/A	#N/A	0.28	0	0	0.34	3.32	0	421
comp168298_c0_seq1	3	TRUE	#N/A	#N/A	1.73	0.87	0	0	0.28	1.78	345
comp168301_c0_seq1	6	FALSE	#N/A	#N/A	2.64	4.46	19.28	18.68	8.8	0.68	378
comp168316_c0_seq1	9	TRUE	#N/A	#N/A	0.34	0.35	0	0.2	1.69	0.29	348
comp168316_c0_seq2	6	FALSE	#N/A	#N/A	0.54	1.35	2.54	0.32	0.88	0	223
comp168318_c0_seq1	10	FALSE	#N/A	#N/A	1.78	1.86	3.87	8.86	9.71	4.91	292
comp168332_c0_seq1	4	TRUE	syntaxin 18	Q9P2W9	9.82	30.05	13.85	15.19	9.78	4.46	1080	7.7e-80	Xenopus laevis	protein binding; intracellular membrane-bounded organelle; cytoplasmic part; ER to Golgi vesicle-mediated transport; membrane
comp168342_c0_seq1	1	TRUE	#N/A	#N/A	0	2.89	0	0.31	0	0	229
comp168343_c0_seq1	9	FALSE	#N/A	#N/A	0.34	1.69	14.96	10.79	37.26	0.07	357
comp168349_c0_seq1	9	TRUE	#N/A	#N/A	0	0	0	0.83	3.79	1.19	258
comp168349_c1_seq1	9	TRUE	#N/A	#N/A	0	0	0	0.17	5	0.48	430
comp168361_c0_seq1	9	TRUE	#N/A	#N/A	0	0	0	0	3.33	0.2	382
comp168402_c0_seq1	9	FALSE	#N/A	#N/A	1.36	0.88	1.07	0	1.91	0.69	410
comp168404_c0_seq1	9	TRUE	#N/A	#N/A	0.28	0	0.29	0.99	2.27	0.59	431
comp168430_c0_seq1	2	TRUE	#N/A	#N/A	3.72	0	0.47	0.53	0.36	0.29	268
comp168431_c0_seq1	7	TRUE	#N/A	n/a	2.23	1.49	0.08	0.09	0.12	0.1	806
comp168452_c0_seq1	5	FALSE	#N/A	#N/A	0.53	0	0	0.76	0	2.66	375
comp168460_c0_seq1	1	FALSE	#N/A	#N/A	0.85	2.78	0.45	0.25	0	0.91	282
comp168474_c1_seq1	9	TRUE	#N/A	#N/A	0.15	0	0.24	1.65	6.04	0.1	259
comp168479_c0_seq1	2	FALSE	#N/A	#N/A	2.64	0	1.38	0.31	0	0.23	227
comp168485_c0_seq2	1	TRUE	#N/A	#N/A	0	1.69	0.16	0	0.51	0.08	382
comp168503_c0_seq1	8	TRUE	#N/A	#N/A	0	0.34	1.59	3.01	1.38	0	355
comp168526_c0_seq1	10	TRUE	#N/A	#N/A	0	0	0.69	2.34	2.14	0	274
comp168532_c0_seq1	7	FALSE	#N/A	#N/A	1.38	1.82	0.54	1.85	0.42	0.44	231
comp168539_c0_seq1	4	TRUE	#N/A	#N/A	0.06	27.09	20.64	7.04	10.45	0.04	618
comp168543_c0_seq1	9	TRUE	#N/A	#N/A	1.82	2.32	3.02	5.68	15.71	6.67	338
comp168543_c0_seq2	10	TRUE	#N/A	#N/A	2.51	0.41	5.9	5.81	7.5	0	296
comp168561_c0_seq1	9	FALSE	#N/A	#N/A	1.13	1.71	7.92	5.51	17.1	5.52	246
comp168564_c0_seq1	2	FALSE	#N/A	n/a	2.08	0.08	0.57	0.74	0	0	767
comp168570_c0_seq1	4	FALSE	mitochondrial ribosomal protein l17	Q9NRX2	6.42	15.39	13.36	13.59	16.04	8.36	677	9.8e-30	Nematostella vectensis	protein domain specific binding; cytoplasmic part; intracellular organelle; ribonucleoprotein complex
comp168585_c0_seq1	9	TRUE	#N/A	#N/A	0	0	0	0.56	4.2	0	256
comp168588_c0_seq1	9	TRUE	#N/A	#N/A	0.77	0	0	0	2.82	0.12	208
comp168596_c0_seq1	7	FALSE	#N/A	#N/A	4.41	2.5	3.19	2.3	0.45	0	217
comp168597_c0_seq1	5	TRUE	protein	Q6DIV6	0.07	0.13	0.22	0	0.38	1.53	1980	5.2e-50	Nematostella vectensis
comp168602_c0_seq2	9	TRUE	#N/A	#N/A	0	0.3	0	0	1.71	0.06	401
comp168609_c0_seq1	6	FALSE	#N/A	#N/A	0.11	0.85	1.78	0.2	0	0.15	353
comp168626_c0_seq1	10	TRUE	#N/A	#N/A	0.19	0	1.47	2	2.74	0.6	214
comp168636_c0_seq3	9	TRUE	#N/A	#N/A	0.23	0.18	0.18	0	1.72	0	341
comp168638_c0_seq1	10	TRUE	#N/A	#N/A	0	0.14	0.35	1.36	1.75	0	892
comp168640_c1_seq1	5	FALSE	#N/A	#N/A	0.12	0.54	0.38	0.21	1.47	1.54	333
comp168671_c0_seq1	10	TRUE	#N/A	#N/A	0.17	0	1.37	0.93	2.56	0	229
comp168679_c0_seq1	8	FALSE	#N/A	#N/A	0	0	0.2	1.61	0.94	0	311
comp168685_c0_seq1	10	TRUE	#N/A	#N/A	0.4	0.3	1.11	1.81	2.23	0.58	395
comp168690_c0_seq1	9	TRUE	von willebrand factor type egf and pentraxin domain-containing protein 1-like	n/a	0.11	0.34	0.18	0	4.7	0.25	707	9.7e-09	Oreochromis niloticus
comp168700_c1_seq1	2	TRUE	#N/A	#N/A	5	0.37	0.19	0	0	0.08	327
comp168716_c0_seq1	6	TRUE	serine acetyltransferase	#N/A	0	0	2.77	2.45	0	0	204	8.7e-25	Roseobacter sp. AzwK-3b
comp168719_c0_seq11	9	TRUE	#N/A	#N/A	0	0	0	0	2.34	0	293
comp168721_c0_seq1	8	TRUE	#N/A	#N/A	0.39	0	0.83	2.35	0.97	0.34	303
comp168734_c0_seq1	1	TRUE	protein c12orf69 like protein	Q8BQM7	0.3	5.03	0.32	0.18	0.25	0	790	2.4e-18	Columba livia
comp168739_c0_seq1	9	TRUE	#N/A	#N/A	0.74	0.22	0	0.79	16.66	0.38	270
comp168745_c0_seq1	8	TRUE	#N/A	#N/A	0.09	0	1.01	2.29	0.67	0.76	437
comp168751_c0_seq1	9	FALSE	#N/A	#N/A	0.17	0	1.07	0	2.09	0.33	234
comp168767_c0_seq1	5	FALSE	#N/A	#N/A	0.36	0.11	1.48	0.77	2.3	3.24	553
comp168779_c0_seq1	3	TRUE	#N/A	#N/A	1.69	0	0.27	0	0	0.87	236
comp168782_c1_seq1	2	TRUE	#N/A	#N/A	21.53	0.33	0	0.39	0	0.14	365
comp168783_c0_seq1	1	TRUE	#N/A	#N/A	0.89	2.68	0.9	0.11	0	0.24	629
comp168794_c0_seq1	9	TRUE	#N/A	#N/A	0.17	0	0	0.31	2.12	0.44	231
comp168795_c0_seq1	9	FALSE	#N/A	#N/A	0.16	1.97	0.26	0	2.41	0	244
comp168805_c0_seq1	5	TRUE	#N/A	#N/A	0.41	0.47	0.43	0.43	0.76	1.88	1157
comp168821_c0_seq1	1	FALSE	#N/A	#N/A	2.39	7.23	3.59	0.82	3.35	0	350
comp168832_c0_seq1	9	TRUE	#N/A	#N/A	0	0.25	0.13	0	2.05	0.32	477
comp168842_c0_seq2	10	TRUE	#N/A	#N/A	0.3	0.46	0.95	1.62	3.2	0.13	397
comp168865_c0_seq1	10	TRUE	#N/A	#N/A	0	0	0.81	0.53	1.8	0	490
comp168866_c0_seq1	9	TRUE	#N/A	#N/A	0.49	0.37	0.52	0.58	2.2	0	488
comp168888_c0_seq1	5	TRUE	#N/A	#N/A	0	0	0	0	0	1.63	471
comp168891_c0_seq1	2	TRUE	#N/A	n/a	1.89	0	0	0	0	0	1686
comp168902_c0_seq1	10	FALSE	#N/A	#N/A	0.11	0.5	1.75	0.99	1.9	0.71	360
comp168911_c0_seq1	5	TRUE	#N/A	#N/A	0	0	0	0	0	2.08	407
comp168919_c0_seq1	1	TRUE	#N/A	#N/A	0.28	2.53	0.44	0.5	0.23	0	428
comp168919_c1_seq1	10	FALSE	#N/A	#N/A	0	0.95	0	1.79	2.46	0	318
comp168938_c0_seq2	8	TRUE	#N/A	#N/A	1.08	0.33	1.53	2.9	1.33	0.83	369
comp168938_c0_seq3	10	FALSE	#N/A	#N/A	0.56	0	2.46	1.39	2.19	0	358
comp168950_c0_seq1	5	FALSE	#N/A	#N/A	0	0.96	0.25	0	1.55	2.85	252
comp168953_c0_seq1	8	TRUE	#N/A	#N/A	0.43	0.43	0.45	2.3	0.35	0.46	279
comp168964_c0_seq1	2	TRUE	#N/A	#N/A	3.36	0	0	0.52	0	0	688
comp168973_c1_seq1	5	TRUE	#N/A	#N/A	0	0	0	0	0	5.32	318
comp168975_c0_seq1	1	TRUE	#N/A	#N/A	0	2.98	0.69	0	0	0	364
comp169016_c0_seq1	1	TRUE	#N/A	#N/A	0	4.34	0	0.47	0	0.08	305
comp169053_c0_seq1	8	FALSE	#N/A	#N/A	0.2	0	0.93	2.11	1.45	1.89	203
comp169062_c0_seq1	10	FALSE	#N/A	#N/A	0.49	0.49	6.54	7.23	5.42	0.8	740
comp169070_c0_seq1	9	FALSE	#N/A	#N/A	0.14	1.09	0	0.26	2.47	0	277
comp169080_c0_seq1	9	TRUE	#N/A	#N/A	0.31	0.24	0	0.28	1.93	0	254
comp169089_c0_seq1	2	TRUE	#N/A	#N/A	1.93	0.15	0.16	0	0	0	393
comp169095_c0_seq2	2	FALSE	#N/A	#N/A	2.31	0.54	1.96	0.64	0	0	224
comp169111_c0_seq1	8	FALSE	#N/A	#N/A	0	1.02	1.92	2.18	0.99	0.52	295
comp169112_c0_seq4	6	TRUE	#N/A	#N/A	0	0	2.17	0.19	0	0	372
comp169114_c0_seq1	7	FALSE	#N/A	#N/A	1.75	1.97	0.34	1.46	1.34	0	366
comp169115_c0_seq1	1	FALSE	#N/A	#N/A	0.15	2.21	2.54	0	0.36	1.7	272
comp169127_c0_seq2	2	FALSE	#N/A	#N/A	3.75	0	1.23	0.84	0.77	1.41	255
comp169144_c0_seq1	1	FALSE	rna-directed dna polymerase from mobile element jockey- partial	#N/A	0.79	2.14	0.99	0.56	1.16	1.01	253	5.1e-17	Hydra magnipapillata
comp169179_c0_seq2	5	TRUE	#N/A	#N/A	0	0	0	0	0	1.98	531
comp169186_c0_seq1	10	TRUE	#N/A	#N/A	0.49	0.86	1.28	2.18	2.39	0	491
comp169206_c0_seq1	10	FALSE	#N/A	#N/A	0	0.93	0.77	0.66	1.5	0	325
comp169211_c0_seq1	9	FALSE	#N/A	#N/A	1.02	0.77	2.28	3.35	7.52	5.04	468
comp169211_c0_seq2	10	FALSE	#N/A	#N/A	0.18	0.7	0.73	2.15	1.58	0	432
comp169212_c0_seq1	5	TRUE	#N/A	#N/A	0	0	0	0	0	2.5	390
comp169250_c0_seq1	1	TRUE	#N/A	#N/A	0.47	1.61	0.56	0	0	0.23	337
comp169257_c0_seq1	8	TRUE	#N/A	#N/A	0.68	0.83	1.74	1.98	1.05	0.59	650
comp169267_c0_seq1	7	TRUE	#N/A	#N/A	7.69	6.19	1.42	0.8	1.23	0	355
comp169272_c0_seq1	4	FALSE	#N/A	#N/A	0.71	3.23	0.84	2.87	1.31	0	224
comp169275_c0_seq1	5	TRUE	#N/A	#N/A	0.18	0	0	0	0	1.68	672
comp169276_c0_seq1	1	FALSE	#N/A	#N/A	0.86	16.37	6.29	5.1	0	0	559
comp169276_c0_seq2	4	FALSE	#N/A	#N/A	0	1.27	1.89	1.07	0	0	333
comp169282_c1_seq1	5	FALSE	#N/A	#N/A	0.72	1.36	0.57	1.29	0.44	1.85	222
comp169296_c0_seq1	9	FALSE	#N/A	#N/A	0.66	1.67	0.7	0.79	2.98	0.07	361
comp169307_c0_seq1	5	TRUE	#N/A	#N/A	0.69	0	0.06	0	0	7.84	977
comp169384_c0_seq1	5	FALSE	#N/A	#N/A	0.38	0.43	1.2	1.02	0.7	2.7	418
comp169385_c1_seq1	10	FALSE	#N/A	#N/A	0.84	0.18	0.56	1.92	1.46	0.84	334
comp169388_c1_seq1	7	TRUE	#N/A	#N/A	1.23	2.04	0	0	0	0	324
comp169403_c0_seq1	4	TRUE	#N/A	n/a	0.22	2.02	1.58	1.73	1	0.17	1073
comp169450_c0_seq1	5	TRUE	#N/A	#N/A	0.08	0.12	0.13	0.3	0	1.8	483
comp169454_c0_seq1	2	TRUE	#N/A	#N/A	2.04	0	0	0	0	0	215
comp169462_c0_seq1	10	TRUE	#N/A	#N/A	0	0	0.91	2.47	5.36	0	347
comp169469_c0_seq1	10	TRUE	#N/A	#N/A	0	1.43	1.49	2.33	3.19	0.61	337
comp169477_c0_seq1	6	TRUE	#N/A	#N/A	0.4	0.81	7.85	1.93	0	0	296
comp169502_c0_seq3	5	TRUE	fibrinogen c domain-containing protein 1-like	n/a	0	0.24	0	0	0.19	1.55	776	3e-15	Saccoglossus kowalevskii
comp169505_c0_seq1	5	TRUE	#N/A	#N/A	0	0	0	0	0	2.14	492
comp169507_c0_seq1	6	FALSE	#N/A	#N/A	1.43	0.59	1.64	1.17	0.64	0.33	306
comp169509_c0_seq1	5	TRUE	#N/A	#N/A	0.26	0.55	0.58	0.84	1.03	3.53	763
comp169519_c0_seq1	8	FALSE	#N/A	#N/A	3.47	3.8	7.93	8.64	2	0	586
comp169536_c0_seq1	2	TRUE	#N/A	#N/A	2.92	0	0	0	0	0	355
comp169536_c0_seq2	2	TRUE	#N/A	#N/A	5.14	0	0	0	0	0	225
comp169542_c0_seq1	8	FALSE	#N/A	#N/A	0.14	0.53	2.01	2.03	1.04	0	563
comp169543_c0_seq1	5	TRUE	#N/A	#N/A	0	0	0	0	0	1.97	469
comp169547_c0_seq1	2	FALSE	#N/A	#N/A	1.78	0	0.76	0	0	0	247
comp169550_c0_seq1	5	FALSE	#N/A	#N/A	0.61	0.5	1.21	0	0.38	2.27	260
comp169550_c0_seq2	1	FALSE	#N/A	#N/A	0.53	2.09	1.39	0.32	0.43	0.57	226
comp169575_c0_seq1	5	TRUE	latrophilin 2-like	n/a	0.09	0	0	0.17	0	4.79	423	2.8e-07	Saccoglossus kowalevskii
comp169580_c0_seq1	10	TRUE	#N/A	#N/A	0.33	0.5	4.86	6.7	13.51	0	362
comp169589_c0_seq1	5	FALSE	#N/A	#N/A	0.31	0.47	1.7	0.28	0.76	2.09	258
[truncated: 44,658 more rows]
