# Supplementary material for: Transcriptome profiling of the dynamic life cycle of the scypohozoan jellyfish Aurelia aurita
Source: BMC Genomics. 2015 Feb 14;16(1):74. doi: 10.1186/s12864-015-1320-z (PMC4334923; doi:10.1186/s12864-015-1320-z)
Supplement: Additional file 7: — GO function analysis table. The full GO enriched processes in Aurelia life-cycle stages. [file 12864_2015_1320_MOESM7_ESM.xlsx]

## Sheet: Planula
GO-ID	Term	Category	Count	%Fold enrichment	FDR	P-Value
GO:0007018	microtubule-based movement	P	21	7.51404	1.188e-08	7.58622e-12
GO:0005874	microtubule	C	23	6.38806	1.93135e-08	1.40949e-11
GO:0003777	microtubule motor activity	F	17	8.03798	2.35038e-07	3.21618e-10
GO:0035085	cilium axoneme	C	12	14.8939	2.68324e-07	3.91643e-10
GO:0005858	axonemal dynein complex	C	8	45.3909	4.2494e-07	6.59002e-10
GO:0001539	ciliary or bacterial-type flagellar motility	P	6	23.8302	0.00067203	1.34872e-06
GO:0005932	microtubule basal body	C	7	9.92926	0.00813266	1.85474e-05
GO:0007368	determination of left/right symmetry	P	9	6.16299	0.0146847	3.48297e-05
GO:0042384	cilium assembly	P	8	5.88401	0.0474723	0.00012745
GO:0018200	peptidyl-glutamic acid modification	P	3	59.5756	0.0499232	0.00014118

## Sheet: Polyp
GO-ID	Term	Category	Count	%Fold enrichment	FDR	P-Value
GO:0003735	structural constituent of ribosome	F	45	4.52776	3.31736e-11	9.0787e-15
GO:0006413	translational initiation	P	33	5.99389	1.95249e-10	7.12457e-14
GO:0006415	translational termination	P	21	7.16343	2.27183e-07	2.07246e-10
GO:0006414	translational elongation	P	26	5.1947	4.04376e-07	4.05778e-10
GO:0005852	eukaryotic translation initiation factor 3 complex	C	14	9.79001	7.83371e-06	1.21486e-08
GO:0003743	translation initiation factor activity	F	20	5.4846	1.19664e-05	2.07409e-08
GO:0022627	cytosolic small ribosomal subunit	C	16	6.78096	2.85024e-05	5.46023e-08
GO:0008237	metallopeptidase activity	F	25	3.46182	0.000295322	6.88103e-07
GO:0016616	oxidoreductase activity, acting on the CH-OH group of donors, NAD or NADP as acceptor	F	16	4.47544	0.00163845	4.78291e-06
GO:0007629	flight behavior	P	5	69.9287	0.00245846	7.40096e-06
GO:0006508	proteolysis	P	54	1.96164	0.00255638	7.92891e-06
GO:0019083	viral transcription	P	20	3.29076	0.00484727	1.68032e-05
GO:0006417	regulation of translation	P	18	3.49643	0.00621708	2.21188e-05
GO:0016805	dipeptidase activity	F	5	34.9643	0.00654372	2.44748e-05
GO:0017014	protein nitrosylation	P	5	34.9643	0.00654372	2.44748e-05
GO:0005978	glycogen biosynthetic process	P	8	8.60661	0.00877805	3.52339e-05
GO:0000184	nuclear-transcribed mRNA catabolic process, nonsense-mediated decay	P	12	4.66191	0.0121201	5.30711e-05
GO:0030976	thiamine pyrophosphate binding	F	7	9.79001	0.0134957	6.15568e-05
GO:0034701	tripeptidase activity	F	4	55.9429	0.0182301	9.31294e-05
GO:0007016	cytoskeletal anchoring at plasma membrane	P	5	17.4822	0.023788	0.000131135
GO:0005536	glucose binding	F	5	17.4822	0.023788	0.000131135
GO:0006614	SRP-dependent cotranslational protein targeting to membrane	P	9	5.72144	0.023788	0.000132372
GO:0042254	ribosome biogenesis	P	19	2.8573	0.0248084	0.000140314
GO:0033344	cholesterol efflux	P	7	7.53078	0.0331433	0.000205596
GO:0004175	endopeptidase activity	F	25	2.28525	0.0473169	0.000310784

## Sheet: Early strobila
GO-ID	Term	Category	Count	%Fold enrichment	FDR	P-Value
GO:0007067	mitosis	P	15	4.18776	0.0271779	6.90751e-06
GO:0007131	reciprocal meiotic recombination	P	5	19.0353	0.0366112	2.34456e-05

## Sheet: Advanced strobila
GO-ID	Term	Category	Count	%Fold enrichment	FDR	P-Value
GO:0006323	DNA packaging	P	10	14.7721	5.86831e-05	5.35332e-09
GO:0044427	chromosomal part	C	14	4.18446	0.0264985	9.66922e-06
GO:0032993	protein-DNA complex	C	6	11.8177	0.034055	2.17465e-05
GO:0000279	M phase	P	5	17.4579	0.034055	2.09288e-05
GO:0000070	mitotic sister chromatid segregation	P	5	17.4579	0.034055	2.09288e-05

## Sheet: Ephyra
GO-ID	Term	Category	Count	%Fold enrichment	FDR	P-Value
ATP synthesis coupled electron transport	P	9.83607	43	0.00303402	3.43299e-07	6
NADH dehydrogenase (ubiquinone) activity	F	8.19672	37	0.00883556	4.03009e-06	5
respiratory chain	C	8.19672	55	0.0261827	2.3885e-05	5
mitochondrial inner membrane	C	13.1148	215	0.0405213	4.06618e-05	8

## Sheet: Medusa
GO-ID	Term	Category	Count	%Fold enrichment	FDR	P-Value
GO:0005201	extracellular matrix structural constituent	F	6	39.0938	9.01159e-05	3.2883e-08
GO:0001527	microfibril	C	4	104.25	0.000597755	3.81708e-07
GO:0005604	basement membrane	C	6	22.9963	0.000690174	5.03684e-07
GO:0048240	sperm capacitation	P	3	390.938	0.00206091	1.69205e-06
GO:0043159	acrosomal matrix	C	3	195.469	0.00461157	4.20687e-06
GO:0035583	sequestering of TGFbeta in extracellular matrix	P	3	55.8482	0.038454	4.91112e-05
GO:0004148	dihydrolipoyl dehydrogenase activity	F	3	48.8672	0.046485	6.71573e-05
GO:0001501	skeletal system development	P	7	6.91051	0.046485	8.67112e-05
