# Supplementary material for: Transcriptome profiling of the dynamic life cycle of the scypohozoan jellyfish Aurelia aurita
Source: BMC Genomics. 2015 Feb 14;16(1):74. doi: 10.1186/s12864-015-1320-z (PMC4334923; doi:10.1186/s12864-015-1320-z)
Supplement: Additional file 8: — Wnt/β‐catenin table. The list of the Wnt related transcripts presented in Figure 5 with their FPKM expression. [file 12864_2015_1320_MOESM8_ESM.xlsx]

## Sheet: Wnt pathway
Seq ID	Cluster No.	Cluster near centroid that were further analyzed-True	Top blast hit	Planula	Polyp	Early strobila	Advancedstrobila	Epyhra	Medusa
comp177517_c0_seq1	5	TRUE	Wnt 9/10	0.16	0.17	0.35	1.14	0.5	3.68
comp180743_c0_seq1	2	TRUE	Frizzled homolog	12.02	3.16	2.02	2.04	1.4	3.16
comp187334_c0_seq1	6	TRUE	Wnt 16b	0	0.83	2.65	1.18	0	0
comp190270_c1_seq2	5	FALSE	Wnt 5a	0	0.26	0	0.9	0	1.91
comp190270_c1_seq3	1	FALSE	Wnt 5a	0.47	3.82	1.34	0	0.18	2.6
comp191570_c1_seq3	9	FALSE	Wnt 16c	0.56	0	0.33	1.25	1.72	1.38
comp194852_c0_seq1	2	TRUE	Frizzled homolog	15.79	0.51	0.81	1.2	0.39	1.78
comp195109_c0_seq1	2	FALSE	Wnt1	5.95	1.23	2.55	2.77	2.61	1.81
comp195179_c0_seq1	2	FALSE	b-catenin	124.17	45.51	60.17	64.96	103.28	82.12
comp196202_c2_seq1	2	FALSE	Wnt 7a	4.42	1.44	3.38	2.55	2.65	1.91
comp196202_c2_seq2	5	FALSE	Wnt 7a	0.59	0.28	0.29	1.84	0.24	3.15
comp196703_c0_seq1	2	TRUE	Wnt 3	14.47	0	0	0	0	2.32
comp196703_c0_seq4	9	FALSE	Wnt 3	1.3	0	0.18	0	2.14	0
comp196703_c1_seq1	2	TRUE	Wnt 3	12.26	0	0	0	0	0
comp196703_c1_seq3	5	TRUE	Wnt 3	0	0.98	0.11	1.16	0.96	4.66
comp196703_c1_seq6	2	FALSE	Wnt 3	6.72	0.62	0.22	0.25	1.34	2.38
comp196718_c0_seq1	2	TRUE	Axin	9.27	1.57	1.71	2.31	0	1.59
comp196718_c0_seq2	2	FALSE	Axin	3.03	0	0	0	0.99	0.08
comp196718_c0_seq3	2	TRUE	Axin	3.97	0.37	0.28	0.94	0	0.27
comp196718_c0_seq4	2	FALSE	Axin	2.13	0	0	0	0.6	1.03
comp197456_c0_seq1	3	FALSE	Wnt 16a	1.54	0	0	0.12	0.3	0.88
comp197456_c0_seq2	2	TRUE	Wnt 16a	1.74	0.3	0.18	0.13	0.15	0.3
comp197641_c0_seq2	5	TRUE	Wnt-11a	0	0	0	0	0	4.14
comp197641_c0_seq3	5	FALSE	Wnt-11a	1.06	0	0.81	0.62	0	2.86
comp197641_c0_seq4	5	TRUE	Wnt 11a	0	1.18	0	0.65	0.61	11.92
comp197641_c0_seq5	5	TRUE	Wnt-11a	0.22	0.94	2.01	3.12	4.5	29.56
comp197934_c0_seq1	2	TRUE	Wnt 5b	4.76	0.17	0.13	0.21	0.05	0
comp198346_c0_seq3	2	TRUE	Wnt 8	1.51	0.18	0.09	0.4	0	0.01
comp198489_c2_seq1	2	TRUE	Frizzled homolog	6.75	1.74	1.13	1.19	0.64	0.97
comp199565_c0_seq1	3	TRUE	Dvl	3.08	0.95	1.46	1.02	0.91	2.43
comp199565_c0_seq6	3	TRUE	Dvl	2.99	1.53	1.23	1.48	1.35	2.92
comp200109_c0_seq1	2	FALSE	Gsk 3b	6.98	2.75	0.95	1.58	0.76	3.12
comp200109_c0_seq11	2	TRUE	Gsk 3b	3.41	0	0	0	0	0
comp200109_c0_seq3	2	FALSE	Gsk 3b	1.93	0	0.94	0	0	0.51
comp200109_c0_seq5	3	FALSE	Gsk 3b	3.01	1.4	0	0.92	0.51	2.18
comp200109_c0_seq6	6	FALSE	Gsk 3b	0.63	0	1.53	0	0	0
comp200109_c0_seq7	2	TRUE	Gsk 3b	1.95	0	0	0	0	0
comp200109_c1_seq3	2	TRUE	Gsk 3b	4.24	0.29	0	0.19	0	0.2
comp200109_c1_seq9	2	FALSE	Gsk 3b	4.08	1.43	0.73	1.62	0	1.49
comp200309_c0_seq10	2	TRUE	Wnt 2	5.21	1.08	0	0	0	0
comp200309_c0_seq3	2	FALSE	Wnt 2	3.31	0.75	0.07	0	0	1.14
comp200309_c0_seq7	2	TRUE	Wnt 2	1.57	0	0.23	0	0	0
comp201456_c0_seq1	5	FALSE	LRP	0.74	0.3	1.34	0	0	2.98
comp201456_c0_seq2	2	FALSE	LRP	2.49	0.44	0	0.45	1.02	0
comp201456_c0_seq4	8	TRUE	LRP	0.22	0.17	0	1.56	0.16	0
