# Supplementary material for: Transcriptome profiling of the dynamic life cycle of the scypohozoan jellyfish Aurelia aurita
Source: BMC Genomics. 2015 Feb 14;16(1):74. doi: 10.1186/s12864-015-1320-z (PMC4334923; doi:10.1186/s12864-015-1320-z)
Supplement: Additional file 10: — Table of TFs expressed in the six life-cycle stages. The list of the TFs presented in Figure 6 with their family group and FPKM expression. The file order is similar to that shown in Figure 6 and the color code is marked. [file 12864_2015_1320_MOESM10_ESM.xlsx]

## Sheet: All TFs 
Seq ID	Family	Top blast hit	Planula	Polyp	Early strobila	Advanced strobila	Epyhra	Medusa	Row No.	Clade color
comp200606_c0_seq4	Winged helix repressor DNA-binding	la-related protein 1b-like	1.11	0.57	1.85	1.87	0.93	2.3	487	grey
comp192476_c0_seq4	Nuclear hormone receptor (Nucl. Horm. Recep.)	retinoid x receptor	0.47	0	2.22	1.74	0.41	2.82	486	grey
comp201001_c0_seq1	Winged helix repressor DNA-binding	myst histone acetyltransferase monocytic leukemia 4	1.19	0.67	1.56	1.45	0.89	1.24	485	grey
comp197946_c0_seq2	Zinc finger - C2H2-type (ZNF-C2H2)	kruppel-like factor 13	1.31	2.29	5.19	2.52	0.28	4.94	484	grey
comp187036_c0_seq1	Winged helix repressor DNA-binding	cop9 signalosome complex subunit 8-like	0	2.22	3.87	2.45	0	2.67	483	grey
comp194432_c1_seq1	IPT/TIG	nuclear factor of activated t-cells 5	0.25	0.45	1.83	1.28	0.65	1.4	482	grey
comp196242_c2_seq1	SAND	ski oncogene	0.88	1.9	2.93	2.57	0.98	3.79	481	grey
comp189748_c0_seq1	Nuclear hormone receptor (Nucl. Horm. Recep.)	nuclear receptor subfamily group member 1	0.03	0.61	1.07	0.81	0.29	1.63	480	grey
comp197165_c1_seq1	Transcription factor E2F/dimerisation partner (TDP)	transcription factor e2f3-like	0.58	0.74	1.57	1.46	0.81	2.07	479	grey
comp195399_c0_seq1	ETS	dna-binding protein d-ets-3	15.09	110.59	126.64	121.85	68.93	182.6	478	grey
comp189859_c0_seq5	Homeodomain	homeobox protein otx2	0.49	3.93	4.64	6.54	4.87	7.17	477	grey
comp188369_c0_seq1	Basic-leucine zipper (bZIP)	ccaat enhancer-binding protein gamma	5.53	19.42	19.93	24.38	14.93	24.07	476	grey
comp197511_c0_seq2	Winged helix repressor DNA-binding	lupus la protein	0	0.69	0	2.23	0.7	1.57	475	grey
comp190466_c0_seq8	Homeodomain	dorsal root ganglia homeobox	0	0.14	0.15	4.12	1.21	0.99	474	grey
comp185962_c0_seq1	Zinc finger - C2H2-type (ZNF-C2H2)	fez family zinc finger protein	0.3	0.54	0.95	2.23	1.44	2.25	473	grey
comp200275_c0_seq1	Forkhead	forkhead box subgroup partial	1.15	1.24	2.26	3.24	2.56	2.5	472	grey
comp192476_c0_seq6	Nuclear hormone receptor (Nucl. Horm. Recep.)	retinoid x receptor-like protein	0	1.44	3.65	5.77	1.62	3.66	471	grey
comp193677_c0_seq2	ETS	ets homologous factor-like isoform 2	0	0.42	2.68	4.38	0.46	1.93	470	grey
comp190446_c0_seq2	Zinc finger - C2H2-type (ZNF-C2H2)	viral a-type inclusion protein	0.72	0.52	1.68	3.09	0.85	2.16	469	grey
comp195714_c0_seq1	Zinc finger, CCCH-type	roquin isoform 2	0	0	0	0	0.41	1.81	468	yellow
comp184915_c0_seq1	Helix-loop-helix (HLH)	transcription factor 24	0	0	0.07	0	0.32	1.73	467	yellow
comp192228_c0_seq1	Homeodomain	telomeric repeat binding factor	0.08	0.04	0	0	0.29	1.58	466	yellow
comp188267_c0_seq1	Homeodomain	homeobox hox1	0.04	0.03	0.06	0.32	0.62	2.3	465	yellow
comp199675_c0_seq2	Zinc finger - C2H2-type (ZNF-C2H2)	zinc finger protein partial	0.39	0	0.45	0	0.49	2.37	464	yellow
comp201582_c0_seq7	Zinc finger - C2H2-type (ZNF-C2H2)	structure-specific endonuclease subunit slx4	0.25	0.08	0.15	0.21	0.2	1.51	463	yellow
comp201454_c0_seq2	Zinc finger - C2H2-type (ZNF-C2H2)	Unknown	0.3	0	0.2	0.32	0.12	1.85	462	yellow
comp188282_c0_seq3	Zinc finger - C2H2-type (ZNF-C2H2)	dnaj homolog subfamily c member 21	0.33	0	0	0.28	0.19	1.88	461	yellow
comp194719_c0_seq4	Basic-leucine zipper (bZIP)	cyclic amp-responsive element-binding protein 3-like protein 2-like	0.69	0	0	0.54	0.4	4.85	460	yellow
comp193920_c0_seq1	Homeodomain	goosecoid homeobox	0.49	0.21	0.07	0.62	0.35	2.65	459	yellow
comp197553_c0_seq1	Homeodomain	homeodomain-like	0.77	0.18	0.76	1.18	0.83	3.83	458	yellow
comp196328_c0_seq1	Basic-leucine zipper (bZIP)	creb atf bzip transcription factor	0.91	0.62	1.42	1.89	1.67	6.97	457	yellow
comp184607_c0_seq1	Homeodomain	otx	0.83	0.27	0.46	0.91	1.51	2.84	456	yellow
comp200232_c0_seq1	High mobility group (HMG)	capicua homolog	0.89	0.52	0.86	1.05	1.54	2.55	455	yellow
comp200526_c2_seq1	Winged helix repressor DNA-binding	lupus la	0.67	0.11	0.46	1.04	1.11	2.67	454	yellow
comp197109_c0_seq1	Homeodomain	GSX	1.28	0.82	0.43	0.73	1.08	2.45	453	yellow
comp185554_c1_seq3	Winged helix repressor DNA-binding	atp-dependent dna helicase recq-like	0	0	0.18	0.47	0	2.83	452	yellow
comp189422_c0_seq2	Transcription factor AP-2 (AP2)	transcription factor ap-2 beta	0	0	0.75	0.7	0	3.32	451	yellow
comp200703_c0_seq1	High mobility group (HMG)	hmg box-containing protein 1-like	1.2	0.55	2.69	1.77	1.16	6.22	450	yellow
comp197205_c0_seq3	ETS	ets homologous factor	1.31	1.66	1.87	1.47	0.8	4.06	449	yellow
comp201032_c0_seq4	Zinc finger - C2H2-type (ZNF-C2H2)	zinc finger protein 608	1.24	0.59	1.26	1.79	0.64	3.02	448	yellow
comp195073_c0_seq8	Homeodomain	lim class	0.92	0.85	0.65	1.36	0.76	2.19	447	yellow
comp192056_c0_seq1	Helix-loop-helix (HLH)	c-myc oncogene	0	0.3	0.05	1.09	0	1.66	446	yellow
comp188495_c0_seq2	Zinc finger - C2H2-type (ZNF-C2H2)	tat pathway signal sequence	0.61	0.63	0	1.32	0	1.64	445	yellow
comp198907_c2_seq1	Zinc finger, CCCH-type	endonuclease-reverse transcriptase	0.71	0.38	0.98	2.09	3.34	3.71	444	yellow
comp193504_c0_seq1	Forkhead	forkhead box protein d3	0.17	0.62	0.76	1.03	1.2	1.73	443	yellow
comp191168_c0_seq1	Nuclear hormone receptor (Nucl. Horm. Recep.)	photoreceptor-specific nuclear receptor-like	0.12	0.2	0.6	0.48	0.93	2.71	442	yellow
comp190466_c0_seq6	Homeodomain	dorsal root ganglia homeobox	0	0	0.51	0.08	0.75	1.67	441	yellow
comp196642_c0_seq1	Winged helix repressor DNA-binding	dep domain-containing mtor-interacting protein	0.95	0.62	0.51	0.37	0.15	2.26	440	brown
comp190594_c0_seq1	Nuclear hormone receptor (Nucl. Horm. Recep.)	hepatocyte nuclear factor 4-alpha	1.85	1.75	0.79	1.04	0	5.77	439	brown
comp198162_c0_seq2	Zinc finger, CCCH-type	zc3h11a protein	2.51	1.1	1.09	1.41	1.25	6.2	438	brown
comp194043_c0_seq2	p53	af262565_1t-box protein bx6 16	2.48	0.76	0.85	1.26	0.63	5.24	437	brown
comp194748_c1_seq1	Zinc finger - C2H2-type (ZNF-C2H2)	zinc finger protein 120-like	2	0.97	0.9	0.98	0.45	3.36	436	brown
comp192393_c3_seq2	Basic-leucine zipper (bZIP)	creb3 regulatory factor	1.15	0.01	0.61	0	0	2.51	435	brown
comp191820_c0_seq11	MADs-box	myocyte-specific enhancer factor 2c isoform 2	4.05	2.94	1.62	1.06	0.67	5.99	434	brown
comp201267_c1_seq1	Homeodomain	arginine-glutamic acid dipeptide repeats	1.38	0.76	0.4	0.45	0.41	1.98	433	brown
comp195165_c0_seq4	Homeodomain	homeodomain-like	1.59	1.22	0.83	0.27	0.68	2.15	432	brown
comp195714_c0_seq3	Zinc finger, CCCH-type	roquin isoform 2	1.75	1.94	0.9	1.46	0.52	3.33	431	brown
comp195659_c0_seq1	Homeodomain	homeodomain-like	1.23	1	0.64	0.73	0.06	1.79	430	brown
comp201454_c0_seq1	Zinc finger - C2H2-type (ZNF-C2H2)	tpr and ankyrin repeat-containing protein 1	0.27	0.39	0.39	0.18	0.1	3.36	429	brown
comp186962_c0_seq1	Zinc finger - C2H2-type (ZNF-C2H2)	zinc finger protein 420-like	0.12	0.3	0.14	0	0	2.55	428	brown
comp192015_c0_seq2	Helix-loop-helix (HLH)	protein hairy-like	1.24	1.56	1.56	1.18	0.67	6.65	427	brown
comp196314_c0_seq2	Zinc finger, NF-X1-type	nfx1-type zinc finger-containing protein 1	0	0.74	0.65	0.93	0.29	11.47	426	brown
comp186442_c0_seq1	Transcription factor AP-2 (AP2)	transcription factor ap-2-delta	0	0.47	0.21	0.26	0	4.2	425	brown
comp196968_c0_seq1	Zinc finger, NF-X1-type	nfx1-type zinc finger-containing protein 1	0.06	0.16	0.03	0.11	0.03	2.28	424	brown
comp196245_c0_seq1	Zinc finger, NF-X1-type	nfx1-type zinc finger-containing protein 1	0.31	0.66	0.21	0.57	0.08	6	423	brown
comp188473_c0_seq1	Homeodomain	homeobox protein six1	0.02	0.14	0.06	0.07	0.18	3.11	422	brown
comp192437_c0_seq1	Helix-loop-helix (HLH)	tpa_inf: twist2	0	0.09	0	0.03	0.28	3.73	421	brown
comp193403_c1_seq3	p53	tbx4 5 protein	0.24	0.35	0	0	0.41	6.36	420	brown
comp198300_c1_seq3	Zinc finger, CCCH-type	u2 small nuclear ribonucleoprotein auxiliary factor 35 kda subunit-related protein 2-like	0.07	0	0	0	0	2.5	419	brown
comp199827_c0_seq2	SAND	deformed epidermal autoregulatory factor 1-like	0.05	0	0	0	0	1.63	418	brown
comp195963_c1_seq2	Zinc finger - C2H2-type (ZNF-C2H2)	hypothetical protein	0.02	0	0	0	0.05	1.87	417	brown
comp195709_c0_seq1	Winged helix repressor DNA-binding	serine threonine-protein kinase 11-interacting protein	0	0	0	0	0	4.56	416	brown
comp198365_c1_seq7	p53	p63-like transcription factor	0	0	0	0	0	1.61	415	brown
comp183949_c0_seq1	Zinc finger - C2H2-type (ZNF-C2H2)	zinc finger protein nv	0	0	0	0	0	2.21	414	brown
comp190044_c0_seq1	Zinc finger - C2H2-type (ZNF-C2H2)	rna-directed dna polymerase from mobile element jockey-like	0	0	0	0	0	1.52	413	brown
comp192857_c1_seq2	Zinc finger, CCCH-type	zinc finger ccch-type containing 10	0	0	0	0	0	2.23	412	brown
comp192857_c1_seq4	Zinc finger, CCCH-type	zinc finger ccch-type containing 10	0	0	0	0	0	3.91	411	brown
comp198677_c2_seq4	ETS	sam pointed domain-containing ets transcription factor-like	0	0	0.03	0	0	16.51	410	brown
comp198677_c2_seq6	ETS	sam pointed domain-containing ets transcription factor-like	0	0	0.16	0	0	14.91	409	brown
comp184601_c0_seq1	Homeodomain	pdx/xlox homeodomain transcription factor	0	0.06	0	0.07	0	3.74	408	brown
comp186233_c2_seq1	High mobility group (HMG)	sox17 protein or sox 15	0.17	1.53	1.01	1.24	1.29	6.93	407	brown
comp193999_c0_seq1	ETS	ets homologous factor-like isoform 2	0.16	2.75	1.13	2.06	0.71	12.78	406	brown
comp200494_c0_seq2	Zinc finger, CCCH-type	zinc finger ccch domain-containing protein 3	0	0.57	0.09	0.3	0.39	1.98	405	brown
comp198365_c1_seq11	p53	p63-like transcription factor	0	0.32	0	0	0	1.53	404	brown
comp196634_c0_seq1	Zinc finger, CCCH-type	poly	0	0.73	0	0	0	1.99	403	brown
comp192572_c0_seq3	ETS	elka-like protein	0	1.65	0.32	0.3	0	3.65	402	brown
comp188117_c0_seq1	Interferon regulatory factor (IRF)	interferon regulatory factor 1	0.41	5.12	2.72	1.14	0.89	11.42	401	brown
comp191820_c0_seq9	MADs-box	myocyte-specific enhancer factor 2c isoform 2	0.16	0.82	0	0	0.15	1.64	400	brown
comp200472_c0_seq1	Zinc finger, CCCH-type	Unknown	1.23	0	0.32	0.73	0	1.71	399	grey
comp199749_c0_seq1	Homeodomain	e1a-binding protein	2.75	0.67	1.33	1.59	0.69	3.21	398	grey
comp199884_c0_seq2	Zinc finger - C2H2-type (ZNF-C2H2)	metastasis-associated protein mta1	2.3	0	1.56	1.48	0.33	2.32	397	grey
comp199565_c0_seq1	Winged helix repressor DNA-binding	segment polarity protein dishevelled homolog dvl-3	3.08	0.95	1.46	1.02	0.91	2.43	396	grey
comp201267_c1_seq2	Homeodomain	arginine-glutamic acid dipeptide repeats protein	2.39	0.18	0.84	0.68	0.15	2.35	395	grey
comp197527_c0_seq1	High mobility group (HMG)	hmg domain-containing protein 4	4.54	1.07	2.08	2.02	0.53	3.16	394	grey
comp195030_c0_seq2	Nuclear hormone receptor (Nucl. Horm. Recep.)	estrogen-related receptor gamma	1.85	1.41	2.03	1.36	0.53	2.27	393	grey
comp193245_c0_seq5	Zinc finger - C2H2-type (ZNF-C2H2)	zinc finger protein 91-like	2.13	0.6	0	1.19	0	0.02	392	black
comp188282_c0_seq1	Zinc finger - C2H2-type (ZNF-C2H2)	dnaj homolog subfamily c member 21	2.58	1.13	0	1.86	0.92	0	391	black
comp192672_c2_seq2	Zinc finger - C2H2-type (ZNF-C2H2)	transcriptional repressor protein yy1-like	2.81	2.29	0.82	1.44	1.94	0.81	390	black
comp186163_c1_seq1	Zinc finger - C2H2-type (ZNF-C2H2)	zinc finger protein partial	1.82	1.09	0.33	0.61	0.94	0.22	389	black
comp196681_c0_seq2	Zinc finger - C2H2-type (ZNF-C2H2)	zinc finger protein 418	1.69	1.34	1.15	1.69	0.82	0.3	388	black
comp197700_c0_seq1	High mobility group (HMG)	tcf hmg-box transcription factor	1.86	1.41	0.59	1.68	0.63	0.21	387	black
comp191169_c0_seq1	Zinc finger - C2H2-type (ZNF-C2H2)	general transcription factor iih subunit 2	7	6.27	6.09	6.46	5.64	3.33	386	black
comp192088_c0_seq1	Helix-loop-helix (HLH)	upstream transcription factor c-fos interacting	19.96	15.35	13.69	17.28	15.2	5.21	385	black
comp187648_c2_seq1	Zinc finger - C2H2-type (ZNF-C2H2)	mds1 and evi1 complex locus protein evi1 isoform 1	4.66	2.93	2.61	2.84	1.13	1.09	384	black
comp187058_c0_seq1	Interferon regulatory factor (IRF)	btb poz domain-containing protein 2-like	6.04	4.59	3.35	3.28	1.66	0.58	383	black
comp188282_c0_seq2	Zinc finger - C2H2-type (ZNF-C2H2)	dnaj homolog subfamily c member 21 isoform 1	5.76	2.48	3.78	2.06	1	0	382	black
comp186251_c0_seq2	Zinc finger, CCCH-type	ring finger protein 113a	3.41	2.44	2.07	1.52	0.99	0.81	381	black
comp186311_c0_seq1	Zinc finger - C2H2-type (ZNF-C2H2)	zinc finger protein 271-like	2.88	1.52	1.31	0.93	0.26	0.45	380	black
comp189776_c0_seq2	Zinc finger - C2H2-type (ZNF-C2H2)	zinc c2h2-type domain-containing protein	7.75	5.27	3.5	1.98	1.4	1.04	379	black
comp200918_c0_seq2	ETS	ecdysone-induced protein 74ef isoform b	3.15	1.76	0.93	0.53	0.32	0	378	black
comp198384_c0_seq3	Zinc finger - C2H2-type (ZNF-C2H2)	zinc finger protein 271-like	3.71	2.39	2.09	1.61	1.59	0.9	377	black
comp191144_c0_seq1	Zinc finger, C2CH-type	thap domain-containing protein 4	2.14	1.39	0.63	0.56	0.36	0.22	376	black
comp200426_c0_seq1	Helix-loop-helix (HLH)	aryl hydrocarbon receptor nuclear translocator-like protein	6.59	4.23	1.13	1.26	0.51	0.13	375	black
comp192015_c0_seq3	Helix-loop-helix (HLH)	protein hairy-like	9.95	6.22	2.38	2.32	2.28	0.25	374	black
comp189765_c0_seq1	Zinc finger - C2H2-type (ZNF-C2H2)	tpa: zinc finger protein	1.61	1.27	0.94	1.19	0.34	0.7	373	black
comp194782_c0_seq1	Winged helix repressor DNA-binding	glutaredoxin-related-like protein	8.11	6.08	5.37	6.75	1.73	2.08	372	black
comp196986_c0_seq1	ETS	ga-binding protein alpha chain	3.1	1.9	1.3	0.71	0.35	0.79	371	midnightblue
comp181291_c0_seq1	ETS	protein	2.17	1.64	1.32	1	0.53	0.9	370	midnightblue
comp201013_c0_seq2	Zinc finger - C2H2-type (ZNF-C2H2)	zinc finger protein 461	1.82	1.07	1.18	0.43	0	0.25	369	midnightblue
comp190986_c0_seq2	ETS	ets domain-containing protein elk-	2.46	2.14	1.52	0.47	0.41	1.19	368	midnightblue
comp194502_c0_seq1	Zinc finger, CCCH-type	makorin ring finger protein 1	3	2.13	1.34	0.47	0.94	1.42	367	midnightblue
comp194863_c0_seq1	Zinc finger - C2H2-type (ZNF-C2H2)	zinc finger protein 26	1.83	0.79	0.46	0	0	0.74	366	midnightblue
comp197700_c0_seq2	High mobility group (HMG)	transcription factor 7-like 2-like	4.32	1.59	2.1	0	0.47	1.59	365	midnightblue
comp196554_c0_seq3	Zinc finger - C2H2-type (ZNF-C2H2)	low quality protein: zinc finger protein 91	2.06	0.71	0.84	0.3	0.57	0.19	364	midnightblue
comp192821_c0_seq1	Zinc finger - C2H2-type (ZNF-C2H2)	sp3 protein	5.55	1.5	2.42	0	1	0	363	midnightblue
comp132111_c0_seq1	Zinc finger - C2H2-type (ZNF-C2H2)	pp2c-like domain-containing protein cg9801-like	1.51	0.27	0.67	0.16	0.59	0	362	midnightblue
comp194088_c0_seq6	Zinc finger - C2H2-type (ZNF-C2H2)	similar to predicted protein [Hydra magnipapillata]	4.08	2.74	2.22	0.6	2.13	0	361	midnightblue
comp195561_c0_seq7	Nuclear hormone receptor (Nucl. Horm. Recep.)	nuclear receptor subfamily 2 group e member 1-like	1.63	0.54	0	0.45	0.17	0	360	turquoise
comp190986_c0_seq1	ETS	transcription factor elk-like	2.57	1.16	0.52	1.08	0.5	0.37	359	turquoise
comp197628_c1_seq2	Homeodomain	transcriptional adapter 2-beta	1.96	0.71	0.23	0.53	0.39	0	358	turquoise
comp200464_c0_seq6	DNA-binding Regulatory Factor X (RFX)	transcription factor rfx3	3.17	1.63	0.39	0.92	0.73	0.58	357	turquoise
comp191118_c1_seq2	Zinc finger - C2H2-type (ZNF-C2H2)	glioma-associated oncogene homolog 1	8.93	3.05	0	2.38	0	1.84	356	turquoise
comp198278_c0_seq1	Homeodomain	homeodomain-like	2.96	1.4	0.43	0.93	0.55	0.95	355	turquoise
comp194076_c0_seq1	Zinc finger - C2H2-type (ZNF-C2H2)	zinc finger protein 93	4.17	1.73	0.96	1.45	0.37	1.13	354	turquoise
comp191118_c0_seq4	Zinc finger - C2H2-type (ZNF-C2H2)	transcription factor sp5	9.85	2.71	2.18	0	0.38	0	353	turquoise
comp185643_c0_seq2	Winged helix repressor DNA-binding	double-stranded rna-specific adenosine deaminase	2.47	0.82	0.53	0.24	0.25	0.39	352	turquoise
comp200719_c0_seq1	Zinc finger - C2H2-type (ZNF-C2H2)	zinc finger protein 91-like	1.84	0.84	0.55	0.29	0.12	0.05	351	turquoise
comp196716_c1_seq2	Zinc finger - C2H2-type (ZNF-C2H2)	krab box and zinc finger c2h2 type domain containing protein isoform 1	2.23	1.18	0.93	0.67	0.46	0.39	350	turquoise
comp192988_c0_seq1	High mobility group (HMG)	SOX 19b like hydra/ sox B acropora	8.88	5.06	3.98	3.27	2.68	2.98	349	turquoise
comp196595_c0_seq1	Zinc finger - C2H2-type (ZNF-C2H2)	e3 ubiquitin-protein ligase trim23	4.9	2.15	0.9	0.85	0	0	348	turquoise
comp190591_c0_seq1	Zinc finger - C2H2-type (ZNF-C2H2)	kruppel-like factor 10	24.21	10.88	8.15	6.19	3.65	6.73	347	turquoise
comp200704_c0_seq1	Helix-loop-helix (HLH)	hypoxia-inducible factor 1 alpha	6.53	2.73	1.78	1.06	0.71	1.7	346	turquoise
comp200190_c0_seq1	Homeodomain	pogo transposable element with krab domain-like	4.41	1.55	0.81	0.74	0.14	0.82	345	turquoise
comp197638_c0_seq1	Homeodomain	homeobox protein pknox1	3.4	1.3	0.98	0.79	0.54	0.89	344	turquoise
comp192121_c1_seq1	Zinc finger - C2H2-type (ZNF-C2H2)	zinc finger protein 420-like	2.15	0.78	0.66	0.42	0	0.63	343	turquoise
comp196032_c0_seq1	Zinc finger - C2H2-type (ZNF-C2H2)	zinc finger protein 850-like	1.64	0.29	0.56	0.42	0.33	0	342	turquoise
comp182654_c0_seq1	Zinc finger - C2H2-type (ZNF-C2H2)	zinc finger protein 845-like	1.63	0.26	0.71	0.31	0.26	0.11	341	turquoise
comp193496_c0_seq2	Zinc finger, CCCH-type	Unknown	2.68	0.46	0.9	0.98	0.79	0	340	turquoise
comp200080_c0_seq1	Homeodomain	telomeric repeat binding factor 2	2.56	0.78	1.14	1.01	1.19	0.43	339	turquoise
comp200101_c0_seq1	Zinc finger - C2H2-type (ZNF-C2H2)	zinc finger protein 234	2.17	0.59	0.33	0.69	0.37	0.24	338	turquoise
comp198444_c0_seq1	High mobility group (HMG)	sox11-like protein or sox 4	29.14	2.19	3.76	7.82	2.97	1.35	337	turquoise
comp197757_c0_seq1	Zinc finger - C2H2-type (ZNF-C2H2)	zinc finger and btb domain-containing protein 24	2.75	0.55	0.65	0.94	0.35	0.13	336	turquoise
comp195418_c0_seq1	Winged helix repressor DNA-binding	double-stranded rna-specific adenosine deaminase	6.42	2.28	2.42	2.75	1.47	1.74	335	turquoise
comp200673_c0_seq4	Homeodomain	lysine-specific histone demethylase 1a-like	5.14	0.86	0.91	0.78	0.28	0	334	turquoise
comp196307_c0_seq3	p53	t-box transcription factor tbx2	4.13	0	0.19	0	0	0	333	turquoise
comp184766_c0_seq1	Homeodomain	retinal homeobox protein Rx2	2.35	0	0.06	0	0	0.02	332	turquoise
comp201713_c0_seq1	IPT/TIG	polycystic kidney and hepatic disease 1 PKHDL1	15.46	0.22	0.91	0.96	0.92	0.53	331	turquoise
comp192005_c0_seq1	Homeodomain	hox 9-14A	4.53	0	0	0	0	0	330	turquoise
comp191607_c1_seq4	ETS	dna-binding protein	1.73	0	0	0	0	0	329	turquoise
comp196307_c0_seq1	p53	t-box transcription factor tbx2	2.51	0	0	0	0	0	328	turquoise
comp196307_c0_seq9	p53	t-box transcription factor tbx2	1.58	0	0	0	0	0	327	turquoise
comp201430_c0_seq1	Zinc finger - C2H2-type (ZNF-C2H2)	zinc finger protein 271-like	1.8	0	0	0	0	0	326	turquoise
comp196307_c0_seq2	p53	t-box transcription factor tbx2	12.06	0	0.01	0	0	0	325	turquoise
comp191579_c0_seq1	IPT/TIG	transcription factor coe1 / coe3	31.31	0.1	0.02	0.05	0	0.03	324	turquoise
comp196307_c0_seq10	p53	t-box transcription factor tbx2	10.6	0	0.03	0	0	0.05	323	turquoise
comp188766_c0_seq1	Helix-loop-helix (HLH)	transcription factor 21	1.9	0	0	0	0	0.02	322	turquoise
comp193141_c0_seq1	Forkhead	forkhead box protein j1	34.31	1.02	0.64	0.69	0.83	0.86	321	turquoise
comp190786_c1_seq1	Zinc finger - C2H2-type (ZNF-C2H2)	pr domain containing 14-like	4.93	0.03	0	0	0.08	0.04	320	turquoise
comp176399_c0_seq1	Zinc finger - C2H2-type (ZNF-C2H2)	Unknown	7.33	0	0	0.16	0	0	319	turquoise
comp195819_c0_seq2	High mobility group (HMG)	transcription factor oxj3	1.66	0	0.05	0	0.14	0.09	318	turquoise
comp192035_c1_seq2	Zinc finger - C2H2-type (ZNF-C2H2)	zinc finger protein 271-like	4.01	0.37	0.32	0.29	0.05	0.37	317	turquoise
comp195209_c0_seq1	Helix-loop-helix (HLH)	hairy a protein	6.3	0.45	0.43	0.54	0.2	0.32	316	turquoise
comp199715_c0_seq2	Zinc finger - C2H2-type (ZNF-C2H2)	predicted protein	2.39	0.21	0.11	0.02	0.04	0.02	315	turquoise
comp188292_c0_seq1	Homeodomain	otx1	18.03	1.42	0.6	0.75	0.34	0.54	314	turquoise
comp186163_c0_seq1	Zinc finger - C2H2-type (ZNF-C2H2)	zinc finger protein 479-like	1.7	0.58	0.66	0.56	0.51	0.49	313	turquoise
comp197406_c0_seq3	Homeodomain	hox 9-14	3	0	0.55	0.18	0	0	312	turquoise
comp196554_c1_seq3	Zinc finger - C2H2-type (ZNF-C2H2)	tpa: zinc finger protein 665-like protein	2.07	0	0.2	0.18	0	0.08	311	turquoise
comp197406_c0_seq6	Homeodomain	hox 9-14	4.87	0	0.7	0.38	0.25	0.13	310	turquoise
comp189006_c0_seq2	Zinc finger - C2H2-type (ZNF-C2H2)	zinc finger protein 568 isoform partial	1.64	0	0.37	0	0.28	0.17	309	turquoise
comp197790_c0_seq4	High mobility group (HMG)	protein maelstrom homolog	1.5	0.11	0.34	0	0.12	0.22	308	turquoise
comp190928_c0_seq1	p53	brachyury homolog	3.57	0.25	0.09	0.26	0.27	0.07	307	turquoise
comp191480_c0_seq1	Homeodomain	homeobox protein dll-like distalless	3.5	0.1	0.05	0.12	0.24	0.08	306	turquoise
comp190391_c0_seq1	High mobility group (HMG)	Unknown	18.5	1.64	0.85	0.75	2.91	0.01	305	turquoise
comp194270_c0_seq1	MAD	SMAD1/5	15.46	8.94	9.71	9.21	9.88	8.79	304	turquoise
comp193687_c1_seq3	Homeodomain	homeobox partial	2.27	0	0.25	0	0.29	0	303	turquoise
comp193773_c1_seq1	Zinc finger - C2H2-type (ZNF-C2H2)	zinc finger protein 658- partial	1.62	0.43	0.26	0.18	0.22	0.04	302	turquoise
comp186440_c0_seq1	Homeodomain	transcriptional adapter 2-alpha	1.53	0.58	0.43	0.37	0.56	0.29	301	turquoise
comp190589_c0_seq1	Zinc finger - C2H2-type (ZNF-C2H2)	zinc finger protein 420	3.4	0.79	1.12	0.76	0.44	1.02	300	turquoise
comp193687_c1_seq1	Homeodomain	homeobox partial	12.52	1.75	2.2	1.01	0.09	1.57	299	turquoise
comp201563_c0_seq2	Zinc finger - C2H2-type (ZNF-C2H2)	protein swsn-7	2.67	0.73	1.22	0.69	0.45	0.98	298	turquoise
comp200143_c0_seq1	Zinc finger - C2H2-type (ZNF-C2H2)	zinc finger protein 91-like	2.18	0.46	0.37	0.28	0.07	0.73	297	turquoise
comp199891_c0_seq2	Putative DNA binding	Unknown	6.01	1.51	1.32	0.9	0.57	2.19	296	turquoise
comp191751_c0_seq1	Forkhead	forkhead box protein k2-like	7.57	1.91	1.41	1.49	1.13	2.81	295	turquoise
comp198797_c0_seq1	Zinc finger - C2H2-type (ZNF-C2H2)	protein krueppel	2.94	0.56	0.39	0.09	0.1	0.48	294	turquoise
comp191186_c0_seq1	Zinc finger - C2H2-type (ZNF-C2H2)	general transcription factor 3c polypeptide 2-like	2.98	1.03	0.78	0.65	0.7	1.02	293	turquoise
comp200059_c0_seq1	Zinc finger - C2H2-type (ZNF-C2H2)	zinc finger protein 729	2.24	0.7	0.5	0.66	0.28	0.74	292	turquoise
comp201457_c0_seq1	Cold-shock protein, DNA-binding	cold shock domain-containing protein e1	8.5	3.36	2.67	2.79	2.33	3.42	291	turquoise
comp196564_c0_seq1	Zinc finger - C2H2-type (ZNF-C2H2)	histone-lysine n-methyltransferase prdm6	3.08	0.29	0.33	0.35	0.39	0.9	290	turquoise
comp191118_c0_seq3	Zinc finger - C2H2-type (ZNF-C2H2)	glioma-associated oncogene homolog 1	15.17	0	0	0	0	2.77	289	turquoise
comp201563_c0_seq1	DNA-binding Regulatory Factor X (RFX)	at-rich interactive domain-containing protein 2	4.26	0.61	0.61	0.67	0.44	1.24	288	turquoise
comp193471_c2_seq1	DM	dmrt	1.64	0.08	0.06	0.03	0.14	0.49	287	turquoise
comp200875_c0_seq1	Winged helix repressor DNA-binding	dep domain-containing protein 5	1.57	0.52	0.71	0.68	0.58	0.86	286	turquoise
comp199748_c0_seq2	Zinc finger, CCCH-type	testis- and ovary-specific paz domain-containing protein 1	1.81	0.05	0.56	0	0.26	0.48	285	turquoise
comp199078_c0_seq1	Zinc finger - C2H2-type (ZNF-C2H2)	histone-lysine n-methyltransferase prdm9-like	2.08	0.18	0.58	0	0.36	0.75	284	turquoise
comp193098_c0_seq2	High mobility group (HMG)	transcription factor partial	2.35	0.34	0.88	0.22	0.27	0.93	283	turquoise
comp199456_c0_seq4	Zinc finger - C2H2-type (ZNF-C2H2)	zinc finger protein aebp2	1.68	0	0	0.37	0	0.27	282	turquoise
comp199456_c0_seq1	Zinc finger - C2H2-type (ZNF-C2H2)	ae binding protein 2	2.76	0.32	0.38	0.68	0	0.68	281	turquoise
comp195765_c0_seq1	Helix-loop-helix (HLH)	neuronal pas domain-containing protein 2-like	1.88	0	0	0.61	0	0.58	280	turquoise
comp200407_c0_seq1	IPT/TIG	calmodulin-binding transcription activator 1-like	2.36	0.5	0.45	0.67	0.42	1.44	279	turquoise
comp200674_c0_seq1	Homeodomain	slingshot homolog 1	1.97	0.7	0.86	0.86	0.65	1.34	278	turquoise
comp201599_c0_seq1	Zinc finger - C2H2-type (ZNF-C2H2)	zinc finger protein 850-like	3.33	1.29	1.05	1.04	0.75	1.98	277	turquoise
comp194057_c0_seq1	Zinc finger - C2H2-type (ZNF-C2H2)	zinc finger	3.48	1.34	0.69	1.59	1.24	1.41	276	turquoise
comp180249_c1_seq2	Zinc finger - C2H2-type (ZNF-C2H2)	pp2c-like domain-containing protein cg9801-like	2.21	0.74	0.23	0.74	0.93	0.87	275	turquoise
comp181697_c0_seq2	Zinc finger, C2CH-type	protein	2.66	0.36	0	0	0.5	0.5	274	turquoise
comp179011_c0_seq1	Zinc finger - C2H2-type (ZNF-C2H2)	tpa: zinc finger protein 347-like	1.94	0.14	0	0.08	0.57	0.33	273	turquoise
comp184849_c0_seq1	Zinc finger - C2H2-type (ZNF-C2H2)	serine threonine-protein kinase pats1	1.74	0.56	0.18	0.31	0.42	0.29	272	turquoise
comp190784_c0_seq2	Winged helix repressor DNA-binding	cullin 3	13.24	6.5	2.86	4.36	4.57	4.41	271	turquoise
comp185614_c0_seq1	Zinc finger - C2H2-type (ZNF-C2H2)	zinc finger protein 616	5.64	1.71	0.64	0.34	1.27	0.99	270	turquoise
comp197418_c0_seq3	p53	af312733_1brachyury t-like protein ra	7.11	1.52	0	0	0	0	269	turquoise
comp197418_c0_seq2	p53	af312733_1brachyury t-like protein ra	8.13	1.91	0	0.3	0.15	0.14	268	turquoise
comp189335_c0_seq3	Helix-loop-helix (HLH)	protein max-like isoform 1	6.29	2.5	1.06	1.33	1.32	1.13	267	turquoise
comp194118_c1_seq1	Helix-loop-helix (HLH)	heart and neural crest derivatives expressed isoform cra_b	3.24	0.75	0	0	0.23	0.16	266	turquoise
comp194118_c1_seq2	Helix-loop-helix (HLH)	heart and neural crest derivatives expressed isoform cra_b	3.15	0.59	0.04	0	0	0.08	265	turquoise
comp194302_c0_seq4	ETS	ets domain-containing protein elk-1	6.28	0.88	0	0	0	0	264	turquoise
comp190924_c0_seq1	Homeodomain	pou class transcription factor partial	2.31	1.09	0.55	0.7	0.59	0.7	263	turquoise
comp200165_c0_seq1	Homeodomain	swi/snf	10.56	3.43	5.9	5.5	1.96	3.97	262	turquoise
comp186137_c0_seq1	High mobility group (HMG)	ubtf protein	2.78	1.02	1.62	1.48	0.55	1.22	261	turquoise
comp197933_c0_seq1	Zinc finger - C2H2-type (ZNF-C2H2)	zinc finger protein partial	5.32	1.49	2.48	3.48	0.57	2.19	260	turquoise
comp190371_c2_seq1	Zinc finger - C2H2-type (ZNF-C2H2)	zinc finger protein 180-like	2.84	0.82	2.15	1.59	0.48	1.38	259	turquoise
comp196233_c0_seq1	Transcription factor CBF/NF-Y/archaeal histone	dr1-associated corepressor	2.27	1.1	1.83	1.47	0.48	1.13	258	turquoise
comp200183_c0_seq1	Zinc finger, CCCH-type	zinc finger ccch domain-containing protein 4	3.65	0.8	2.18	2.21	1.24	1.04	257	turquoise
comp191355_c1_seq1	Zinc finger - C2H2-type (ZNF-C2H2)	zinc finger protein 271-like	9.45	0.84	3.42	4.28	0.8	0.11	256	turquoise
comp190876_c0_seq1	Helix-loop-helix (HLH)	atonal homolog 5a	4.37	1.75	2.25	2.76	0.95	0.75	255	turquoise
comp187036_c0_seq2	Winged helix repressor DNA-binding	cop9 signalosome complex subunit 8-like	5.95	2.26	3.79	2.35	0.78	1.74	254	turquoise
comp200464_c0_seq9	DNA-binding Regulatory Factor X (RFX)	regulatory factor 3	3.67	0.75	2.05	0.64	0.36	0.86	253	turquoise
comp197790_c0_seq6	High mobility group (HMG)	protein maelstrom homolog	1.77	0.19	1.22	1.27	0.76	0.9	252	turquoise
comp195642_c0_seq3	Homeodomain	meis	3.1	0.53	0	0	0	1.85	251	greenyellow
comp195290_c1_seq1	Helix-loop-helix (HLH)	transcription factor atl1	1.99	0.31	0	0	0	1.51	250	greenyellow
comp196490_c0_seq1	Winged helix repressor DNA-binding	integral membrane protein gpr155-like	3.23	1.46	1.17	0.89	0.61	2.48	249	greenyellow
comp199701_c0_seq1	Homeodomain	pou class transcription factor	3.5	2.24	1.39	1.29	1.55	2.73	248	greenyellow
comp188862_c1_seq1	Zinc finger - C2H2-type (ZNF-C2H2)	zn271_ponab ame: full=zinc finger protein 271	1.76	1.01	1.11	0.67	0.47	1.29	247	greenyellow
comp198500_c0_seq2	Winged helix repressor DNA-binding	cullin 4b	7.81	3.28	3.24	2.45	0.85	4.84	246	greenyellow
comp199541_c1_seq1	Zinc finger, NF-X1-type	transcriptional repressor nf-x1	3.07	2.1	1.31	1.4	0.91	2.19	245	greenyellow
comp195450_c0_seq3	ETS	transcriptional repressor	1.65	1.06	0.11	0	0	0.75	244	greenyellow
comp186549_c0_seq1	MAD	SMAD1/5 mothers against decapentaplegic homolog 3-like	10.57	5.15	1.99	2.06	1.36	5.07	243	greenyellow
comp199272_c2_seq1	Basic-leucine zipper (bZIP)	activating transcription factor 4-like protein	125.24	84.04	64.24	66.42	65.71	85.33	242	greenyellow
comp198969_c0_seq1	Zinc finger - C2H2-type (ZNF-C2H2)	zinc fyve domain containing 20	2.76	1.29	0.41	0.29	0.48	1.14	241	greenyellow
comp200619_c0_seq2	Zinc finger - C2H2-type (ZNF-C2H2)	zinc finger protein 672-like	4.05	1.95	0.21	0.26	0	1.36	240	greenyellow
comp195165_c0_seq1	Homeodomain	homeodomain-like	1.73	1.12	0.69	0.9	0.81	1.13	239	greenyellow
comp192982_c0_seq3	MADs-box	serum response factor	2.46	1.45	0.96	1.39	0.53	1.51	238	greenyellow
comp200275_c0_seq2	Forkhead	forkhead box-containing transcription factor	1.71	0.91	0.56	0.63	0	0.65	237	greenyellow
comp198783_c1_seq2	Zinc finger - C2H2-type (ZNF-C2H2)	zinc finger protein 91-like	1.97	1.03	0.9	1.22	0.18	0.92	236	greenyellow
comp192672_c2_seq1	Zinc finger - C2H2-type (ZNF-C2H2)	yy1 transcription factor b	2.12	1.08	1.35	1.39	0	1.62	235	greenyellow
comp196032_c0_seq4	Zinc finger - C2H2-type (ZNF-C2H2)	zinc finger protein 84	2.21	1.09	0	0	0	0.23	234	pink
comp191100_c0_seq1	Zinc finger - C2H2-type (ZNF-C2H2)	zinc finger protein 595	6.36	4.43	1.4	1.08	0.96	1.68	233	pink
comp199026_c0_seq1	Zinc finger - C2H2-type (ZNF-C2H2)	zinc finger and btb domain containing 48	1.97	1.61	0.43	0.58	0.76	0.6	232	pink
comp193098_c0_seq4	High mobility group (HMG)	hmg-box transcription factor sox9	7.19	5.31	1.34	3.18	1.66	2.78	231	pink
comp197946_c0_seq3	Zinc finger - C2H2-type (ZNF-C2H2)	krueppel-like factor 13	2.06	1.18	0.3	0.31	0	0.28	230	pink
comp198638_c0_seq1	Homeodomain	swi/snf	16.7	10.7	5.23	4.65	2.48	4.31	229	pink
comp196246_c0_seq3	Zinc finger - GATA-type (ZNF-GATA)	gata zinc finger domain-containing protein 1	1.92	1.52	1.01	0.92	0.6	0.87	228	pink
comp201463_c0_seq1	Zinc finger - C2H2-type (ZNF-C2H2)	isoform cra_a	2.31	1.71	1.2	1.05	0.84	1.23	227	pink
comp197531_c0_seq2	Transcription factor E2F/dimerisation partner (TDP)	transcription factor e2f4	1.94	1.44	0.83	0.8	0.46	1.01	226	pink
comp194088_c1_seq2	Zinc finger - C2H2-type (ZNF-C2H2)	PREDICTED: similar to predicted protein [Hydra magnipapillata]	31.65	31.58	4.78	1.76	1.12	4.99	225	pink
comp198946_c0_seq2	Winged helix repressor DNA-binding	regulator of g-protein signaling 6-like	2.76	2.55	0.66	0.5	0.58	0.76	224	pink
comp200557_c0_seq1	Helix-turn-helix, Psq	jerky protein homolog- partial	3.59	3.5	0.85	0.97	0.95	1.03	223	pink
comp200613_c0_seq2	Winged helix repressor DNA-binding	eukaryotic translation initiation factor 3 subunit c	40.43	48.28	6.28	15.42	6.24	17.63	222	pink
comp189893_c0_seq1	Zinc finger - C2H2-type (ZNF-C2H2)	zinc finger protein	1330.68	1301.42	768.87	657.12	778.11	889.06	221	pink
comp198771_c0_seq2	High mobility group (HMG)	dorsal switch protein 1	13.95	16.15	0.14	0.04	2.64	6.83	220	pink
comp197628_c1_seq3	Homeodomain	transcriptional adapter 2-beta-like	11.73	13.39	3.93	3.41	1.39	4.62	219	pink
comp190352_c0_seq1	Basic-leucine zipper (bZIP)	Unknown	22.02	21.34	12.34	8.92	7.31	12.48	218	pink
comp194853_c0_seq1	Zinc finger, CCCH-type	cleavage and polyadenylation specificity factor subunit 4	5.2	5.25	1.58	1.57	0.92	2.78	217	pink
comp194719_c0_seq3	Basic-leucine zipper (bZIP)	cyclic amp-responsive element-binding protein 3-like protein 2	3.44	3.35	0.5	0	0.1	1.32	216	pink
comp199884_c0_seq1	Homeodomain	metastasis-associated protein mta3	9.07	10.34	3.09	2.86	2.52	4.99	215	pink
comp194595_c0_seq1	Zinc finger - C2H2-type (ZNF-C2H2)	zinc finger protein noc-like	9.99	6.97	3.81	8.55	12.34	13.31	214	grey
comp192360_c0_seq1	Homeodomain	homeodomain-like	2.35	0.46	0.55	1.28	2.15	1.95	213	grey
comp191118_c0_seq1	Zinc finger - C2H2-type (ZNF-C2H2)	transcription factor sp5	9.81	2.63	4.65	3.59	7.56	11.56	212	grey
comp188495_c0_seq5	Zinc finger - C2H2-type (ZNF-C2H2)	tat pathway signal sequence	6.31	0.18	0	0	2.33	8.05	211	grey
comp191868_c0_seq2	Zinc finger - C2H2-type (ZNF-C2H2)	zinc finger protein 583- partial	2.12	0.35	0.06	0.21	1.44	0.58	210	grey
comp199709_c0_seq1	Winged helix repressor DNA-binding	cullin 1	8.97	5.98	6.27	6.36	7.63	5.84	209	grey
comp196839_c0_seq1	DNA-binding Regulatory Factor X (RFX)	transcription factor rfx4 isoform 2	3.81	1.5	0.35	1.19	4.7	2.05	208	grey
comp192818_c0_seq1	Homeodomain	rest corepressor	1.23	2.46	1.95	1.83	0.5	2.9	207	purple
comp192572_c0_seq2	ETS	protein	2.27	4.05	4.19	4.18	0.79	5.41	206	purple
comp188236_c0_seq1	Zinc finger - C2H2-type (ZNF-C2H2)	zinc finger protein	0.2	1.91	1	1.53	0.39	1.65	205	purple
comp195223_c0_seq1	Zinc finger - C2H2-type (ZNF-C2H2)	zinc finger protein 598	3.39	8.82	6.94	1.41	1.84	6.64	204	purple
comp192572_c0_seq1	ETS	protein	0.73	2.41	2.3	0.94	0.62	1.8	203	purple
comp198028_c0_seq1	MAD	mothers against decapentaplegic homolog 6-like	3.12	5.52	5.11	2.19	0.34	4.38	202	purple
comp198985_c0_seq1	Putative DNA binding	phenylalanyl-trna synthetase beta chain	3.94	8.36	5.32	3.65	1.63	4.8	201	purple
comp199113_c0_seq3	Zinc finger, CCCH-type	poly (adp-ribose) polymerase member 12	0	1.16	0	0	0	1.54	200	purple
comp190915_c1_seq3	Winged helix repressor DNA-binding	lupus la	6.53	21.29	8.59	7	4.58	25.57	199	purple
comp191401_c1_seq2	Homeodomain	pre-b-cell leukemia transcription factor	1.75	3.93	1.62	1.08	1.16	4.86	198	purple
comp175590_c0_seq1	Homeodomain	nk2 homeobox 1b	0	1.49	0	0.28	0	1.52	197	purple
comp198896_c0_seq2	p53	t-box transcription factor tbx1-like	0	1.88	1.02	0	0	2.09	196	purple
comp192710_c1_seq1	Zinc finger, CCCH-type	zinc finger protein c3h type-like 1	2.44	37.76	10.64	7	5.04	18.41	195	purple
comp195073_c0_seq5	Homeodomain	lim class homeodomain transcription	0.01	3.03	0.9	0.64	0.03	1.49	194	purple
comp199113_c0_seq2	Zinc finger, CCCH-type	poly (adp-ribose) polymerase member 12	0.23	4.9	1.58	1.58	0.76	3.35	193	purple
comp188710_c0_seq1	Zinc finger - C2H2-type (ZNF-C2H2)	krueppel-like factor 1	4.37	6.83	1.01	0.77	1.24	6.36	192	purple
comp187695_c0_seq1	Helix-loop-helix (HLH)	helix-loop-helix protein hath-1	0.95	2.09	0.39	0	0	1.74	191	purple
comp192511_c1_seq1	Zinc finger, CCCH-type	nucleoporin-like protein 2-like	2.79	3.47	1.71	1.64	0.56	3.22	190	purple
comp192476_c0_seq3	Nuclear hormone receptor (Nucl. Horm. Recep.)	retinoid x receptor	2.79	9.25	4.59	4.1	2.58	4.84	189	red
comp185700_c0_seq1	Homeodomain	aristaless-related homeobox protein	0.71	4.87	1.54	1.89	1.17	1.99	188	red
comp189194_c0_seq1	Zinc finger - C2H2-type (ZNF-C2H2)	krueppel-like factor 5-like	0	124.65	16.01	11.32	1.9	24.41	187	red
comp180041_c0_seq1	Basic-leucine zipper (bZIP)	transcription factor ap-1-like (c-Jun)	48.53	731.95	177.48	137.57	52.87	136.05	186	red
comp200130_c0_seq4	Zinc finger, CCCH-type	pre-mrna-splicing factor rbm22	0.55	15.44	6.47	3.93	2.12	2.12	185	red
comp185292_c0_seq1	Homeodomain	hematopoietically-expressed homeobox	0.08	1.66	0.63	0.29	0.07	0.26	184	red
comp199480_c0_seq4	Winged helix repressor DNA-binding	eukaryotic translation initiation factor 3 subunit a	0	126.82	33.23	25.87	13.1	5.48	183	red
comp198247_c1_seq1	Basic-leucine zipper (bZIP)	Unknown	0.13	212.21	59.38	44.45	0	5.92	182	red
comp200130_c0_seq2	Zinc finger, CCCH-type	pre-mrna-splicing factor rbm22	0.28	4.04	1.35	1.78	1.07	1	181	red
comp188495_c0_seq4	Zinc finger - C2H2-type (ZNF-C2H2)	tat pathway signal sequence	0	3.98	0.91	1.92	0	0	180	red
comp187885_c0_seq1	Zinc finger - C2H2-type (ZNF-C2H2)	zinc finger protein 593	63.14	156.88	32.9	37	55.07	54.71	179	red
comp195642_c0_seq1	Homeodomain	meis	0.5	4.36	0	0	0	1.61	178	red
comp181698_c0_seq1	Zinc finger - C2H2-type (ZNF-C2H2)	pag-3	0.1	3.3	0.16	0.09	0	0.03	177	red
comp199845_c0_seq1	Winged helix repressor DNA-binding	atp-dependent dna helicase q1	0.64	3.06	0.65	0.67	0.4	0.47	176	red
comp191859_c0_seq1	p53	t-box 20	0.49	5.36	0.74	0.37	0.19	0.05	175	red
comp189194_c0_seq4	Zinc finger - C2H2-type (ZNF-C2H2)	krueppel-like factor 5-like	0.22	34.74	3.02	3.43	0	0	174	red
comp194500_c0_seq1	Zinc finger, CCCH-type	muscleblind-like 2	0.9	18.83	3.42	1.25	0.54	1.41	173	red
comp189194_c0_seq2	Zinc finger - C2H2-type (ZNF-C2H2)	krueppel-like factor 5-like	0	43.04	4.14	0.7	0	0	172	red
comp198247_c0_seq9	Basic-leucine zipper (bZIP)	Unknown	0	28.57	0	3.34	0	0.71	171	red
comp196595_c0_seq2	Zinc finger - C2H2-type (ZNF-C2H2)	e3 ubiquitin-protein ligase trim23	0.05	1.84	0.07	0	0.31	0.28	170	red
comp189958_c0_seq1	Zinc finger - C2H2-type (ZNF-C2H2)	zinc finger protein 313	0.57	6.1	0.94	0.88	1.03	1.89	169	red
comp186613_c0_seq1	Forkhead	protein fkh-10	0.42	4.3	1.5	1.4	3.49	2.17	168	red
comp194485_c0_seq1	Basic-leucine zipper (bZIP)	transcription factor maf	2.19	75.95	26.83	19.18	51.99	38.36	167	red
comp186546_c0_seq2	Basic-leucine zipper (bZIP)	transcription factor	1.3	3.13	1.83	2.19	2.44	2.87	166	red
comp189326_c1_seq1	Helix-loop-helix (HLH)	transcription factor hes-1	8.98	14.37	6.2	9.29	11.19	12.6	165	red
comp190915_c1_seq4	Winged helix repressor DNA-binding	la-related protein 6-like	19.69	34.25	10.18	8.56	9.06	17.37	164	blue
comp195410_c0_seq2	Basic-leucine zipper (bZIP)	x-box-binding protein 1	21.21	50.56	3.11	1.7	0.45	16.27	163	blue
comp200613_c0_seq6	Winged helix repressor DNA-binding	eukaryotic translation initiation factor 3 subunit c	18.13	32.85	8.04	12.58	6.49	18.24	162	blue
comp191401_c1_seq1	Homeodomain	pre-b-cell leukemia transcription factor	14.12	20.21	8.92	7.24	2.96	10.08	161	blue
comp198469_c0_seq2	High mobility group (HMG)	sry-box containing gene 7	2.57	5.01	1.81	1.48	0.2	1.75	160	blue
comp200130_c0_seq5	Zinc finger, CCCH-type	pre-mrna-splicing factor rbm22	3.54	9.85	1.96	1.35	1.4	2.91	159	blue
comp189979_c0_seq1	Zinc finger - C2H2-type (ZNF-C2H2)	ribonuclease oy-like	5.3	10.44	3.75	2.19	3.3	3.44	158	blue
comp200130_c0_seq3	Zinc finger, CCCH-type	pre-mrna-splicing factor rbm22	10.49	29.04	3.93	3.33	2.83	4.83	157	blue
comp187124_c0_seq2	Homeodomain	intestine-specific homeobox-like	1.17	3.51	0.35	0.23	0	0.11	156	blue
comp200718_c0_seq1	Zinc finger - C2H2-type (ZNF-C2H2)	zinc finger protein 135- partial	3.42	6.98	1.57	1.39	0.57	1.2	155	blue
comp200130_c0_seq1	Zinc finger, CCCH-type	pre-mrna-splicing factor rbm22-like	4.83	8.27	0.94	1.64	1.58	2.51	154	blue
comp199783_c0_seq1	Zinc finger, CCCH-type	ccr4-not transcription complex subunit 4 isoform 2	12.84	20.24	5	3.43	4.05	5.54	153	blue
comp196970_c0_seq1	Zinc finger - C2H2-type (ZNF-C2H2)	zinc finger protein	6.47	18.11	2.94	0.85	0	0.28	152	blue
comp197511_c0_seq1	Winged helix repressor DNA-binding	lupus la protein	1.88	5.47	0.89	0	0	0	151	blue
comp196970_c0_seq3	Zinc finger - C2H2-type (ZNF-C2H2)	zinc finger	9.58	26.19	4.61	1.68	2.3	0.71	150	blue
comp200613_c0_seq7	Winged helix repressor DNA-binding	eukaryotic translation initiation factor 3 subunit c	39	88.85	33.52	17.28	15.07	6.12	149	blue
comp194088_c0_seq4	Zinc finger - C2H2-type (ZNF-C2H2)	zinc finger protein 318	34.61	62.09	21.88	21.47	11.09	9.03	148	blue
comp185695_c0_seq1	Winged helix repressor DNA-binding	eukaryotic translation initiation factor 3 subunit m	162.56	474.89	198.18	151.23	116.25	101.09	147	blue
comp195315_c0_seq3	Cold-shock protein, DNA-binding	calcium-regulated heat stable protein 1	3.87	9.15	4.64	3.43	1.83	2.85	146	blue
comp195993_c0_seq1	Zinc finger - C2H2-type (ZNF-C2H2)	predicted protein [Nematostella vectensis]	3.94	14.83	2.27	2.29	2.74	0.63	145	blue
comp193272_c0_seq1	Winged helix repressor DNA-binding	rio kinase 2	95.62	322.62	79.32	56.96	67.43	34.52	144	blue
comp174303_c0_seq1	Zinc finger - C2H2-type (ZNF-C2H2)	zinc finger protein 436	2.11	10.11	1.48	0.76	1.95	0.89	143	blue
comp198677_c2_seq5	ETS	sam pointed domain-containing ets transcription factor-like	0.29	1.85	0	0	0	0	142	blue
comp198735_c0_seq1	Zinc finger, CCCH-type	novel protein	16.4	31.1	13.2	12.34	12.27	7.69	141	blue
comp186904_c0_seq1	Zinc finger - C2H2-type (ZNF-C2H2)	zinc finger protein ubi-d4-like	54.15	127.98	46.74	43.74	43.77	24.09	140	blue
comp196165_c0_seq1	Zinc finger - C2H2-type (ZNF-C2H2)	zinc finger protein 135-like	1.25	1.8	0.57	0.64	0.29	0.47	139	blue
comp200613_c0_seq1	Winged helix repressor DNA-binding	eukaryotic translation initiation factor 3 subunit c	9.61	13.48	4.95	5.43	2.87	3.42	138	blue
comp198150_c0_seq3	Homeodomain	cyclin-d-binding myb-like	2.44	3.61	1.08	0.93	0.2	0.58	137	blue
comp196805_c0_seq1	Zinc finger - C2H2-type (ZNF-C2H2)	zinc finger protein 271-like	8.31	10.31	2.87	3.25	2.65	2.88	136	blue
comp199902_c0_seq1	Zinc finger - C2H2-type (ZNF-C2H2)	zinc finger protein 782	3.37	4.06	1.54	1.39	0.56	0.91	135	blue
comp190378_c0_seq2	High mobility group (HMG)	mitochondrial transcription factor a	7.04	7.77	3.68	2.34	1.03	1.84	134	blue
comp193109_c0_seq2	Zinc finger - C2H2-type (ZNF-C2H2)	zn72d cg5215-pb	73.19	100.71	44.95	26.27	0	13.85	133	blue
comp186962_c0_seq2	Zinc finger - C2H2-type (ZNF-C2H2)	zinc finger protein 420-like	1.43	1.9	0.85	0.71	0.24	0.04	132	blue
comp185696_c3_seq1	High mobility group (HMG)	swi snf matrix actin dependent regulator of subfamily member 1	9.25	11.34	6.77	5.89	3.58	2.7	131	blue
comp192857_c1_seq1	Zinc finger, CCCH-type	zinc finger ccch domain-containing protein 10	16.46	25.22	11.29	9.16	5.46	0.08	130	blue
comp194075_c0_seq1	Homeodomain	aristaless-like	3.23	3.86	1.5	0.77	0.83	0.89	129	blue
comp199440_c0_seq1	Helix-loop-helix (HLH)	sterol regulatory element-binding protein 1	14.77	17.81	7.25	4.57	7.23	5.82	128	blue
comp193191_c0_seq1	Basic-leucine zipper (bZIP)	cyclic amp-dependent transcription factor atf-2	7.46	8.58	6.17	4.46	4.71	4.36	127	blue
comp197692_c0_seq2	Winged helix repressor DNA-binding	g protein pathway suppressor 1	6.08	7.45	1.21	1.55	1.4	0	126	blue
comp199111_c0_seq1	Basic-leucine zipper (bZIP)	cyclic amp-dependent transcription factor atf-6 beta	55.58	64.98	18.95	16.49	13.14	5.01	125	blue
comp198365_c1_seq8	p53	p63-like transcription factor	2.34	2.63	0.65	0.75	0.82	0	124	blue
comp200613_c0_seq4	Winged helix repressor DNA-binding	eukaryotic translation initiation factor 3 subunit c	35.33	39.34	10.57	6	8.56	0	123	blue
comp198500_c0_seq1	Winged helix repressor DNA-binding	cullin 4a	2.58	2.5	0.63	0.3	0.71	0	122	blue
comp195468_c0_seq1	Zinc finger - C2H2-type (ZNF-C2H2)	ubx domain-containing protein 1-like	6.11	7.5	3.11	4.86	1.44	2.1	121	blue
comp198677_c2_seq1	ETS	e74-like factor 2	1.91	3.4	1.14	1.67	0	0	120	blue
comp184842_c0_seq1	Helix-loop-helix (HLH)	transcription factor ap-4	3	4.77	2.85	2.94	0.7	1.9	119	blue
comp200333_c0_seq1	Zinc finger, CCCH-type	zinc finger ccch domain-containing protein 18	3.29	3.69	1.5	1.76	0	0	118	blue
comp199526_c1_seq3	Zinc finger - C2H2-type (ZNF-C2H2)	zinc finger protein 271-like	2.2	2.24	1.38	1.16	0.06	0.24	117	blue
comp193043_c1_seq4	Zinc finger - C2H2-type (ZNF-C2H2)	zinc finger protein	10.31	11.92	7.53	5.66	1.53	0	116	blue
comp182233_c0_seq1	High mobility group (HMG)	high mobility group protein homolog tdp-1	107.65	103.79	80.78	75.96	24.26	52.3	115	blue
comp197878_c1_seq2	Interferon regulatory factor (IRF)	interferon regulatory factor 8	0.82	1.96	1.48	0.76	1.35	0.4	114	green
comp184022_c0_seq1	Homeodomain	pituitary homeobox 3	0.08	1.54	0.95	0.5	0.88	0.19	113	green
comp174303_c0_seq2	Zinc finger - C2H2-type (ZNF-C2H2)	zinc finger protein 436	2.6	21.8	5.65	3.65	3.78	0	112	green
comp197019_c0_seq1	Winged helix repressor DNA-binding	eukaryotic translation initiation factor 3 subunit e	44.51	140.33	63.95	47.96	53.4	43.85	111	green
comp183808_c0_seq1	Homeodomain	homeobox protein meis3-like	0.42	1.91	0.43	0.22	0.49	0.08	110	green
comp191549_c0_seq2	Winged helix repressor DNA-binding	26s proteasome non-atpase regulatory subunit 12	3.49	28.58	5.86	8.17	8.12	0	109	green
comp191580_c1_seq1	Zinc finger, C2CH-type	tick transposon	0	2.68	0.22	0	0.83	0	108	green
comp199480_c0_seq3	Winged helix repressor DNA-binding	eukaryotic translation initiation factor 3 subunit a	18.96	58.84	36.9	33.5	32.65	10.22	107	green
comp197019_c1_seq1	Winged helix repressor DNA-binding	eukaryotic translation initiation factor 3 subunit e	20.19	44.62	24.89	25.16	28.7	1.58	106	green
comp198387_c0_seq7	Winged helix repressor DNA-binding	basal general transcription factor iif subunit 2	8.35	20.18	11.77	9.8	9.32	3.89	105	green
comp176673_c0_seq1	Basic-leucine zipper (bZIP)	ccaat enhancer binding protein (c/ebp) beta	6968.05	13708.5	7488.79	5513.74	6795.91	2514.47	104	green
comp192352_c0_seq1	Zinc finger - C2H2-type (ZNF-C2H2)	zinc finger protein 534 isoform 1	7.65	14.75	8.76	8.95	6.61	4.31	103	green
comp190865_c0_seq1	Winged helix repressor DNA-binding	vacuolar protein-sorting-associated protein 36	11.66	20.34	11.44	12.58	10.28	5.01	102	green
comp198647_c0_seq2	Heat-shock factor (Heat shock)	heat shock transcription factor mutant	0.56	2.18	0.63	1.24	0.7	0	101	green
comp199056_c0_seq4	Forkhead	silk gland factor 1	0.71	2.43	1.61	0	1.02	0.27	100	green
comp197061_c0_seq3	DM	transcription factor protein	0.8	2.19	1	0	0.38	0	99	green
comp200613_c0_seq5	Winged helix repressor DNA-binding	eukaryotic translation initiation factor 3 subunit c	0	27.78	11.16	0	0	0	98	green
comp188276_c0_seq1	Homeodomain	homeobox protein 3aa	2.24	5.63	3.93	1.86	2.32	1.38	97	green
comp193867_c0_seq1	Zinc finger - C2H2-type (ZNF-C2H2)	zinc finger protein 273	1.61	3.54	2.13	1.06	0.41	0.35	96	green
comp195073_c0_seq6	Homeodomain	lim class	3.46	6.31	4.44	2.17	1.65	1.87	95	green
comp195410_c0_seq1	Basic-leucine zipper (bZIP)	x-box binding protein 1	31.24	48.07	31.11	25.27	17.22	15.08	94	green
comp200613_c0_seq3	Winged helix repressor DNA-binding	eukaryotic translation initiation factor 3 subunit c	7.16	12.01	9.61	2.45	3.52	0	93	green
comp199480_c0_seq2	Winged helix repressor DNA-binding	eukaryotic translation initiation factor 3 subunit a	13.7	22.33	9.78	7.19	13.49	1.58	92	green
comp186152_c0_seq1	Homeodomain	homeobox protein dll-like distalless	1.34	2.03	0.76	0.06	0.76	0.04	91	green
comp193250_c0_seq1	Winged helix repressor DNA-binding	dna-directed rna polymerase iii subunit rpc6	3.21	3.74	3.14	2.69	3.17	1.41	90	green
comp189979_c0_seq3	Zinc finger - C2H2-type (ZNF-C2H2)	ribonuclease oy-like	0.46	2.48	2.72	1.94	0	0.54	89	tan
comp194346_c0_seq1	High mobility group (HMG)	non-histone protein 10-like	0.47	2.1	1.97	1.36	0	0.18	88	tan
comp190608_c0_seq1	Helix-loop-helix (HLH)	hairy enhancer-of-split related with yrpw motif protein	0.18	1.53	1.36	0.74	0	0.53	87	tan
comp185505_c0_seq1	Homeodomain	barh-like 2 homeobox protein	0.22	2.57	3.68	0.54	0	0.26	86	tan
comp189238_c0_seq1	Basic-leucine zipper (bZIP)	unknown	0.06	6.5	4.66	3.26	1.69	1.9	85	tan
comp193422_c1_seq1	Zinc finger, C2CH-type	thap domain-containing protein 10	6.08	10.46	12.21	9.79	10.02	8.23	84	tan
comp199845_c0_seq3	Winged helix repressor DNA-binding	atp-dependent dna helicase q1	0.26	1.52	1.58	0.98	1	0.46	83	tan
comp181697_c0_seq1	Zinc finger, C2CH-type	unknown	0.19	0.03	6.86	4.59	0.05	0.04	82	tan
comp192805_c0_seq2	Basic-leucine zipper (bZIP)	ccaat enhancer-binding protein gamma	0.37	0.44	7.52	4.51	0	0	81	tan
comp198771_c0_seq3	High mobility group (HMG)	high mobility group protein b2	1.76	2.32	6.83	3.07	0.03	0	80	tan
comp196224_c2_seq2	Zinc finger - GATA-type (ZNF-GATA)	gata binding protein 3	0.09	0.97	2.31	1.51	0	0.54	79	tan
comp200426_c0_seq2	Helix-loop-helix (HLH)	aryl hydrocarbon receptor nuclear translocator-like protein	0.37	3.61	8.3	5.22	0.82	0.9	78	tan
comp198028_c0_seq2	MAD	SMAD5/1 mothers against decapentaplegic homolog 6-like	0.11	2.68	4.66	2.44	0.71	1.16	77	tan
comp196779_c1_seq5	Zinc finger - C2H2-type (ZNF-C2H2)	unknown	0	0	1.83	0	0	0	76	tan
comp192476_c0_seq5	Nuclear hormone receptor (Nucl. Horm. Recep.)	retinoid x receptor	0	0.31	2.32	0.75	0	0.51	75	tan
comp193677_c0_seq3	ETS	ets homologous factor-like isoform 2	0	0.64	2.25	0.69	0.61	0	74	tan
comp190182_c0_seq1	Winged helix repressor DNA-binding	26s proteasome non-atpase regulatory subunit 3	20.78	23.26	31.43	34.29	22.86	13.59	73	magenta
comp190951_c6_seq1	Transcription factor CBF/NF-Y/archaeal histone	dna polymerase epsilon subunit 3	14.72	16.89	22.8	27.54	18.02	8.87	72	magenta
comp197367_c0_seq1	Winged helix repressor DNA-binding	cop9 signalosome complex subunit 4	6.38	6.79	8.96	9.29	6.53	3.3	71	magenta
comp200087_c0_seq1	Zinc finger, CCCH-type	26s proteasome non-atpase regulatory subunit 6	5.02	6.5	7.82	7.75	4.82	4.36	70	magenta
comp186890_c0_seq1	Transcription factor CBF/NF-Y/archaeal histone	chromatin accessibility complex 1	2.42	6.53	8.94	9.5	3.04	0.08	69	magenta
comp201228_c0_seq2	Zinc finger, CCCH-type	zc3h13 protein	2.36	1.29	5.05	5.05	1.37	0	68	magenta
comp192228_c0_seq2	Homeodomain	telomeric repeat binding factor	0.81	0.35	1.58	1.61	0.31	0	67	magenta
comp195315_c0_seq1	Cold-shock protein, DNA-binding	calcium-regulated heat stable protein 1	1.35	0	5.59	5.84	1.51	0	66	magenta
comp199932_c0_seq1	Homeodomain	myb	2.09	1.96	4.15	4.77	3.26	1.52	65	magenta
comp194321_c0_seq1	Forkhead	forkhead protein FoxI1b	0.05	1.2	9.64	14.58	5.23	0.17	64	magenta
comp200592_c0_seq8	Zinc finger - C2H2-type (ZNF-C2H2)	zinc finger protein 271	0.11	0	0.77	1.5	0.6	0	63	magenta
comp179191_c0_seq1	DM	DMRT1 doublesex- and mab-3-related transcription factor a2-like	0.42	0.27	3.15	6.14	2.16	0.94	62	magenta
comp189573_c0_seq1	Homeodomain	nucleolar protein 4	0.09	0.59	1.83	2.56	0.51	0.49	61	magenta
comp200922_c0_seq13	Zinc finger, NF-X1-type	nf-x1-type zinc finger protein nfxl1	0	0.61	2.61	1.75	1.26	0	60	magenta
comp194734_c0_seq1	Winged helix repressor DNA-binding	cop9 signalosome complex subunit 3	5.96	6.29	7.52	7.1	6.83	5.53	59	magenta
comp190784_c0_seq1	Winged helix repressor DNA-binding	cullin 3	0	0	2.83	1.43	1.42	0	58	magenta
comp195290_c1_seq2	Helix-loop-helix (HLH)	tankyrase 1 binding protein 1	0.65	0.67	1.82	2.16	1.59	0	57	magenta
comp192056_c0_seq3	Helix-loop-helix (HLH)	c-myc	0.69	0	1.29	2.65	2.19	0	56	magenta
comp190569_c0_seq2	High mobility group (HMG)	high mobility group protein 20a-like	5.96	3.53	5.16	6.49	4.91	2.99	55	magenta
comp182233_c0_seq2	High mobility group (HMG)	high mobility group protein homolog tdp-1	52.71	43.89	57.11	53.91	17.9	32.65	54	grey
comp198647_c0_seq1	Heat-shock factor (Heat shock)	heat shock transcription factor 1	1.8	1.7	1.92	1.5	0.18	1.13	53	grey
comp200825_c0_seq5	CCAAT-binding factor	nucleolar complex protein 3 homolog	2.23	1.06	3.27	1.54	0	0.45	52	grey
comp197205_c0_seq2	ETS	ets homologous factor	0.84	0.8	1.69	1.21	0	0.96	51	grey
comp201017_c0_seq1	Winged helix repressor DNA-binding	werner syndrome atp-dependent helicase	0.78	0.89	1.68	1.49	0.4	0.45	50	grey
comp188580_c0_seq1	Helix-loop-helix (HLH)	c-myc	1.24	1.12	1.79	1.76	0.64	0.9	49	grey
comp185887_c0_seq1	High mobility group (HMG)	zgc:113176 protein	7.3	6.66	11.29	14.41	1.88	1.09	48	grey
comp191534_c0_seq1	Zinc finger - C2H2-type (ZNF-C2H2)	zinc finger protein 511	1.58	1.55	2.36	2.14	0.73	0.47	47	grey
comp185887_c9_seq1	High mobility group (HMG)	unknown	7.72	6.14	10.13	7.77	2.32	1.15	46	grey
comp191118_c0_seq2	Zinc finger - C2H2-type (ZNF-C2H2)	transcription factor sp5	1.14	0.92	2.03	4.23	0.59	0	45	grey
comp181162_c0_seq1	Zinc finger - C2H2-type (ZNF-C2H2)	unknown	0.72	0.95	1.13	2.56	0.21	0.89	44	grey
comp198771_c0_seq4	High mobility group (HMG)	high mobility group protein b2	6.63	5.53	7.93	9.82	3.75	7.51	43	grey
comp177501_c0_seq1	Helix-loop-helix (HLH)	transcription factor protein	4.58	2.86	3.49	6.05	1.71	4.06	42	grey
comp170759_c0_seq1	Helix-loop-helix (HLH)	transcription factor 15	0.15	1.4	0.97	1.77	0.91	0.2	41	cyan
comp192150_c0_seq1	Basic-leucine zipper (bZIP)	c-jun	2.36	7.97	3.4	14.05	3.91	1.56	40	cyan
comp188495_c0_seq6	Zinc finger - C2H2-type (ZNF-C2H2)	zinc finger domain-containing c2h2-type	0	4.7	3.19	5.3	0	0	39	cyan
comp200080_c0_seq2	Homeodomain	telomeric repeat binding factor 2	0	1.48	1.39	2.1	0.23	0.57	38	cyan
comp192056_c0_seq2	Helix-loop-helix (HLH)	c-myc	0.16	1.61	1.01	1.75	0.61	0.82	37	cyan
comp191955_c0_seq1	Winged helix repressor DNA-binding	cop9 signalosome complex subunit 2 isoform 1	12.72	28.1	19.24	20.06	13.11	8.74	36	cyan
comp198771_c0_seq1	High mobility group (HMG)	high mobility group protein b2	9.3	19.74	13.12	14.31	7.82	0	35	cyan
comp198934_c0_seq1	DM	doublesex and mab-3 related transcription factor 1	1.33	3.74	2.86	3.39	0.47	0.14	34	cyan
comp172258_c0_seq3	Zinc finger - C2H2-type (ZNF-C2H2)	unknown	1.15	1.63	0.6	1.73	0.48	0.81	33	cyan
comp193252_c0_seq1	Helix-loop-helix (HLH)	achaete-scute like protein b	0.94	1.55	0.68	1.36	0.17	0.14	32	cyan
comp192821_c0_seq2	Zinc finger - C2H2-type (ZNF-C2H2)	transcription factor sp3	1.01	2.2	0.93	1.89	0.82	0.47	31	cyan
comp186485_c0_seq1	Zinc finger - C2H2-type (ZNF-C2H2)	zinc finger protein 2 homolog	0.47	1.74	0.54	1.4	0.36	0.41	30	cyan
comp200619_c0_seq1	Zinc finger - C2H2-type (ZNF-C2H2)	pr domain zinc finger protein 13	2.37	3.61	3.4	3.61	4.32	0.4	29	grey
comp195315_c0_seq2	Cold-shock protein, DNA-binding	calcium-regulated heat stable protein 1	10.62	14.45	11.62	10.76	14.45	6.24	28	grey
comp186216_c0_seq1	Zinc finger - C2H2-type (ZNF-C2H2)	zinc finger protein gfi-1b-like	10.71	10.26	6.86	9.47	12.19	4.1	27	grey
comp195223_c0_seq2	Zinc finger - C2H2-type (ZNF-C2H2)	zinc finger protein 598	12.7	24.13	6.94	10.1	18.53	0	26	grey
comp191161_c0_seq1	Zinc finger - C2H2-type (ZNF-C2H2)	juxtaposed with another zinc finger protein 1	4.67	8.27	4.58	4.98	6.9	2.52	25	grey
comp200703_c0_seq2	High mobility group (HMG)	hmg box-containing protein 1-like	0.19	1.88	0.21	0.51	1.28	0	24	grey
comp192001_c0_seq1	Homeodomain	homeobox protein hmx3	1.4	2.26	0	0.31	1.83	0	23	grey
comp194213_c0_seq2	Winged helix repressor DNA-binding	methionine aminopeptidase 2-like isoform 1	0.58	1.74	0	0	1.71	0	22	grey
comp189704_c1_seq2	Homeodomain	dek oncogene	0	2.33	0.27	0	2.56	0	21	grey
comp183034_c0_seq1	Winged helix repressor DNA-binding	homologous-pairing protein 2 homolog	0.86	4.36	4.18	3.56	4.11	0.78	20	grey
comp198677_c2_seq2	ETS	e74-like factor 2	1.22	5.86	4.77	3.67	7.36	0	19	grey
comp195036_c0_seq1	Zinc finger - C2H2-type (ZNF-C2H2)	ubiquitin thioesterase otu1-like	1.05	2.61	1.98	2.77	2.21	0.32	18	grey
comp194213_c0_seq1	Winged helix repressor DNA-binding	methionyl aminopeptidase 2	19.31	23.17	21.84	23	22.82	15.93	17	grey
comp196361_c0_seq1	Winged helix repressor DNA-binding	proteasome ( macropain) 26s non- 11	12.22	15.98	14.87	17.84	16.73	10.17	16	grey
comp187695_c0_seq2	Helix-loop-helix (HLH)	target of poxn	0.09	1.93	1.33	5.65	23.5	1.06	15	salmon
comp197683_c0_seq8	CP2 transcription factor (CP2)	radial spokehead-like 1	0	0	0	0.84	2.16	0	14	salmon
comp185104_c0_seq2	Zinc finger - C2H2-type (ZNF-C2H2)	transcription factor ovo-like 1	0.33	0.08	0.4	1.26	2.32	0.94	13	salmon
comp190569_c0_seq1	High mobility group (HMG)	high mobility group protein 20a-like	0.42	0.79	0.66	0.96	1.71	1.08	12	salmon
comp187650_c0_seq1	High mobility group (HMG)	sox-1 protein	0.32	0.83	0.55	0.76	1.53	0.9	11	salmon
comp198985_c0_seq2	Putative DNA binding	phenylalanyl-trna synthetase beta chain	0	0.68	5.13	11.6	12.88	1.19	10	salmon
comp191084_c1_seq8	ETS	ets-related transcription factor elf-2 isoform 3	0.12	0.42	0.6	1.35	1.62	0.56	9	salmon
comp201228_c0_seq4	Zinc finger, CCCH-type	zc3h13 protein	1.29	1.08	5.42	6.11	8.59	4.4	8	salmon
comp193109_c0_seq1	Zinc finger - C2H2-type (ZNF-C2H2)	zn72d cg5215-pb	18.12	30.88	31.04	36.71	45.14	23.33	7	salmon
comp197061_c0_seq5	DM	transcription factor protein	0.18	0.95	0.52	1.52	2.03	0.27	6	salmon
comp180649_c0_seq1	Lambda repressor-like, DNA-binding	endothelial differentiation-related factor 1	24.36	73.8	58.22	59.51	98.4	25.88	5	salmon
comp190189_c0_seq2	Homeodomain	msh homeobox-like 2	0.41	1.8	1.43	1.7	2.94	0.74	4	salmon
comp188027_c0_seq1	Zinc finger, CCCH-type	zinc finger ccch domain-containing protein 15-like protein	0	0.59	0	0	3.16	0	3	salmon
comp188369_c0_seq2	Basic-leucine zipper (bZIP)	ccaat enhancer-binding protein gamma	1.56	4.4	2.01	0.7	17.57	0	2	salmon
comp199299_c0_seq2	Zinc finger, C2CH-type	thap domain-containing protein 9-like	0	1.45	0	0.78	3.62	0.91	1	salmon
